# Supplementary material for: Public attitudes toward dairy farm practices and technology related to milk production
Source: PLoS One. 2021 Apr 30;16(4):e0250850. doi: 10.1371/journal.pone.0250850 (PMC8087093; doi:10.1371/journal.pone.0250850)
Supplement: S2 File — Statistical analysis used to assess attitudes. (SAS) [file pone.0250850.s002.sas]

 /* Data for GM survey Lexis 2020 Canadian CloudResearch participants responses*/

*FILENAME REFFILE '/folders/myfolders/sasuser.v94/Farm Alternatives/CAN raw.csv';
FILENAME REFFILE '/folders/myshortcuts/SASdata/Lexis GM survey 2020/CAN raw.csv';
PROC IMPORT DATAFILE=REFFILE
	DBMS=csv REPLACE
	OUT=can_raw;
	GETNAMES=YES;
RUN;

*FILENAME REFFILE '/folders/myfolders/sasuser.v94/Farm Alternatives/US raw.csv';
FILENAME REFFILE '/folders/myshortcuts/SASdata/Lexis GM survey 2020/US raw.csv';
PROC IMPORT DATAFILE=REFFILE
	DBMS=csv REPLACE
	OUT=us_raw;
	GETNAMES=YES;
RUN;

data combo;
	set can_raw US_raw (drop= excesscalves_what excesscalves_explain calfrear_what calfrear_explain horn_what horn_explain pasture_what pasture_explain);
run;

/* proc univariate plot data=combo; */
/* 	var duration; */
/* run; */
/*  */
/* data combo_dur; */
/* 	set combo;	 */
/* 	if duration<1916; *drop extreme values (95%+) to get a better estimate of duration; */
/* run; */
/*  */
/* proc univariate plot data=combo_dur; */
/* 	var duration; */
/* run; */

data combo_dur2;
	set combo;	
	if duration<212 then included=0; *exclude participants half the median (Gesa's);
run;

proc sort data=combo_dur2;
	by duration;
run;

data combo_clean;
	set combo_dur2;
	if finished=0 then included=0; *exclude participants that did not complete the survey;
	if attn_check ^=3 then included=0; *exclude participants that failed the attention check;
run;

proc sort data=combo_clean;
by attn_check;
run;

data clean;
	set combo_clean;
	if included='.' then included=1;
	if included=0 then delete; *delete excluded participants from dataset;
	if cow_first='FL_3|FL_156' then order1=1; * The order of blocks shown (cow/calf or horn/pasture) order1=1=cow/calf, order1=0=horn/pasture;
	if cow_first='FL_156|FL_3' then order1=0;
	if which_cow='FL_11' then order2=1; *Which cow calf treatment was shown (excess calves or calf rearing). order2=1=calfrear, order2=0=excesscalves;
	if which_cow='FL_13' then order2=0;
	if horn_first='FL_110|FL_116' then order3=1; *Order of horn/pasture treatments order3=1=horn/pasture, order3=0=pasture/horn;
	if horn_first='FL_116|FL_110' then order3=0;*	if (order1=1 and order2=1 and order3=1) then metaorder="";*this code still needs work;
run;


*to compare columns within subject we need to re-arrange the data;
*one intuitive way of of doing this is just through a series of data statements as shown below;

*excess calves data;
data excess_cowless;
	set clean;
	likert = excesscalves_cowless;
	question='cowless';
	scenario='excess';
	if likert=. then delete;
	length order $ 1;
	order = substr(left(excesscalves_displayorder),5);
	ordern=order*1;
	if order1=1 and order2=0 then treat_order=1;
	if order1=0 and order2=0 then treat_order=3;
	keep participant scenario question ordern likert treat_order;
data excess_plant;
	set clean;
	likert = excesscalves_plant;
	question='plant';
	scenario='excess';
	if likert=. then delete;
	length order $ 1;
	order = substr(left(excesscalves_displayorder),4);
	ordern=order*1;
	if order1=1 and order2=0 then treat_order=1;
	if order1=0 and order2=0 then treat_order=3;
	keep participant scenario question ordern likert treat_order;
data excess_sell;
	set clean;
	likert = excesscalves_sell;
	question='sell  ';
	scenario='excess';
	if likert=. then delete;
	length order $ 1;
	order = substr(left(excesscalves_displayorder),1);
	ordern=order*1;
	if order1=1 and order2=0 then treat_order=1;
	if order1=0 and order2=0 then treat_order=3;
	keep participant scenario question ordern likert treat_order;
data excess_GH;
	set clean;
	likert = excesscalves_GH;
	question='GH   ';
	scenario='excess';
	if likert=. then delete;
	length order $ 1;
	order = substr(left(excesscalves_displayorder),2);
	ordern=order*1;
	if order1=1 and order2=0 then treat_order=1;
	if order1=0 and order2=0 then treat_order=3;
	keep participant scenario question ordern likert treat_order;
data excess_together;
	set clean;
	likert = excesscalves_together;
	question='together';
	scenario='excess';
	if likert=. then delete;
	length order $ 1;
	order = substr(left(excesscalves_displayorder),3);
	ordern=order*1;
	if order1=1 and order2=0 then treat_order=1;
	if order1=0 and order2=0 then treat_order=3;
	keep participant scenario question ordern likert treat_order;
data excess_combo;
	set excess_plant excess_cowless excess_sell excess_GH excess_together;
run;
	
*calf rearing data; 
data calfrear_cowless;
	set clean;
	likert = calfrear_cowless;
	question='cowless';
	scenario='calfrear';
	if likert=. then delete;
	length order $ 1;
	order = substr(left(calfrear_displayorder),5);
	ordern=order*1;
	if order1=1 and order2=1 and order3=1 then treat_order=1;
	if order1=0 and order2=1 and order3=0 then treat_order=3;
	if order1=0 and order2=1 and order3=1 then treat_order=3;
	if order1=1 and order2=1 and order3=0 then treat_order=1;
	keep participant scenario question ordern likert treat_order;
run;
data calfrear_plant;
	set clean;
	likert = calfrear_plant;
	question='plant';
	scenario='calfrear';
	if likert=. then delete;
	length order $ 1;
	order = substr(left(calfrear_displayorder),4);
	ordern=order*1;
	if order1=1 and order2=1 and order3=1 then treat_order=1;
	if order1=0 and order2=1 and order3=0 then treat_order=3;
	if order1=0 and order2=1 and order3=1 then treat_order=3;
	if order1=1 and order2=1 and order3=0 then treat_order=1;
	keep participant scenario question ordern likert treat_order;
run;
data calfrear_separate;
	set clean;
	likert = calfrear_separate;
	question='separate';
	scenario='calfrear';
	if likert=. then delete;
	length order $ 1;
	order = substr(left(calfrear_displayorder),1);
	ordern=order*1;
	if order1=1 and order2=1 and order3=1 then treat_order=1;
	if order1=0 and order2=1 and order3=0 then treat_order=3;
	if order1=0 and order2=1 and order3=1 then treat_order=3;
	if order1=1 and order2=1 and order3=0 then treat_order=1;
	keep participant scenario question ordern likert treat_order;
run;
data calfrear_GH;
	set clean;
	likert = calfrear_GH;
	question='GH';
	scenario='calfrear';
	if likert=. then delete;
	length order $ 1;
	order = substr(left(calfrear_displayorder),3);
	ordern=order*1;
	if order1=1 and order2=1 and order3=1 then treat_order=1;
	if order1=0 and order2=1 and order3=0 then treat_order=3;
	if order1=0 and order2=1 and order3=1 then treat_order=3;
	if order1=1 and order2=1 and order3=0 then treat_order=1;
	keep participant scenario question ordern likert treat_order;
run;
data calfrear_together;
	set clean;
	likert = calfrear_together;
	question='together';
	scenario='calfrear';
	if likert=. then delete;
	length order $ 1;
	order = substr(left(calfrear_displayorder),2);
	ordern=order*1;
	if order1=1 and order2=1 and order3=1 then treat_order=1;
	if order1=0 and order2=1 and order3=0 then treat_order=3;
	if order1=0 and order2=1 and order3=1 then treat_order=3;
	if order1=1 and order2=1 and order3=0 then treat_order=1;
	keep participant scenario question ordern likert treat_order;
run;
data calfrear_combo;
	set calfrear_plant calfrear_cowless calfrear_separate calfrear_GH calfrear_together;
run;
proc sort data=calfrear_combo;
	by participant;
run;

*horn;
data horn_cowless;
	set clean;
	likert = horn_cowless;
	question='cowless';
	scenario='horn';
	if likert=. then delete;
	length order $ 1;
	order = substr(left(horn_displayorder),5);
	ordern=order*1;
	if order1=1 and order2=1 and order3=1 then treat_order=2;
	if order1=0 and order2=1 and order3=1 then treat_order=1;
	if order1=1 and order2=0 and order3=1 then treat_order=2;
	if order1=1 and order2=1 and order3=0 then treat_order=3;
	if order1=0 and order2=0 and order3=0 then treat_order=2;
	if order1=0 and order2=0 and order3=1 then treat_order=1;
	if order1=1 and order2=0 and order3=0 then treat_order=3;
	if order1=0 and order2=1 and order3=0 then treat_order=2;
	keep participant scenario question ordern likert treat_order;
run;
data horn_plant;
	set clean;
	likert = horn_plant;
	question='plant';
	scenario='horn';
	if likert=. then delete;
	length order $ 1;
	order = substr(left(horn_displayorder),4);
	ordern=order*1;
	if order1=1 and order2=1 and order3=1 then treat_order=2;
	if order1=0 and order2=1 and order3=1 then treat_order=1;
	if order1=1 and order2=0 and order3=1 then treat_order=2;
	if order1=1 and order2=1 and order3=0 then treat_order=3;
	if order1=0 and order2=0 and order3=0 then treat_order=2;
	if order1=0 and order2=0 and order3=1 then treat_order=1;
	if order1=1 and order2=0 and order3=0 then treat_order=3;
	if order1=0 and order2=1 and order3=0 then treat_order=2;
	keep participant scenario question ordern likert treat_order;
	
run;

data horn_disbud;
	set clean;
	likert = horn_disbud;
	question='disbud';
	scenario='horn';
	if likert=. then delete;
	length order $ 1;
	order = substr(left(horn_displayorder),1);
	ordern=order*1;
	keep participant scenario question ordern likert treat_order;
	if order1=1 and order2=1 and order3=1 then treat_order=2;
	if order1=0 and order2=1 and order3=1 then treat_order=1;
	if order1=1 and order2=0 and order3=1 then treat_order=2;
	if order1=1 and order2=1 and order3=0 then treat_order=3;
	if order1=0 and order2=0 and order3=0 then treat_order=2;
	if order1=0 and order2=0 and order3=1 then treat_order=1;
	if order1=1 and order2=0 and order3=0 then treat_order=3;
	if order1=0 and order2=1 and order3=0 then treat_order=2;
run;
data horn_intact;
	set clean;
	likert = horn_intact;
	question='intact';
	scenario='horn';
	if likert=. then delete;
	length order $ 1;
	order = substr(left(horn_displayorder),2);
	ordern=order*1;
	if order1=1 and order2=1 and order3=1 then treat_order=2;
	if order1=0 and order2=1 and order3=1 then treat_order=1;
	if order1=1 and order2=0 and order3=1 then treat_order=2;
	if order1=1 and order2=1 and order3=0 then treat_order=3;
	if order1=0 and order2=0 and order3=0 then treat_order=2;
	if order1=0 and order2=0 and order3=1 then treat_order=1;
	if order1=1 and order2=0 and order3=0 then treat_order=3;
	if order1=0 and order2=1 and order3=0 then treat_order=2;
	keep participant scenario question ordern likert treat_order;
run;
data horn_GM;
	set clean;
	likert = horn_GM;
	question='GM';
	scenario='horn';
	if likert=. then delete;
	length order $ 1;
	order = substr(left(horn_displayorder),3);
	ordern=order*1;
	if order1=1 and order2=1 and order3=1 then treat_order=2;
	if order1=0 and order2=1 and order3=1 then treat_order=1;
	if order1=1 and order2=0 and order3=1 then treat_order=2;
	if order1=1 and order2=1 and order3=0 then treat_order=3;
	if order1=0 and order2=0 and order3=0 then treat_order=2;
	if order1=0 and order2=0 and order3=1 then treat_order=1;
	if order1=1 and order2=0 and order3=0 then treat_order=3;
	if order1=0 and order2=1 and order3=0 then treat_order=2;
	keep participant scenario question ordern likert treat_order;
run;
data horn_combo;
	set horn_plant horn_cowless horn_GM horn_intact horn_disbud;
run;
proc sort data=horn_combo;
	by participant ordern;
run;

*pasture;
data pasture_cowless;
	set clean;
	likert = pasture_cowless;
	question='cowless';
	scenario='pasture';
	if likert=. then delete;
	length order $ 1;
	order = substr(left(pasture_displayorder),5);
	ordern=order*1;
	if order1=1 and order2=1 and order3=1 then treat_order=3;
	if order1=0 and order2=1 and order3=1 then treat_order=2;
	if order1=1 and order2=0 and order3=1 then treat_order=3;
	if order1=1 and order2=1 and order3=0 then treat_order=2;
	if order1=0 and order2=0 and order3=0 then treat_order=1;
	if order1=0 and order2=0 and order3=1 then treat_order=2;
	if order1=1 and order2=0 and order3=0 then treat_order=2;
	if order1=0 and order2=1 and order3=0 then treat_order=1;
	keep participant scenario question ordern likert treat_order;
run;
data pasture_plant;
	set clean;
	likert = pasture_plant;
	question='plant';
	scenario='pasture';
	if likert=. then delete;
	length order $ 1;
	order = substr(left(pasture_displayorder),4);
	ordern=order*1;
	if order1=1 and order2=1 and order3=1 then treat_order=3;
	if order1=0 and order2=1 and order3=1 then treat_order=2;
	if order1=1 and order2=0 and order3=1 then treat_order=3;
	if order1=1 and order2=1 and order3=0 then treat_order=2;
	if order1=0 and order2=0 and order3=0 then treat_order=1;
	if order1=0 and order2=0 and order3=1 then treat_order=2;
	if order1=1 and order2=0 and order3=0 then treat_order=2;
	if order1=0 and order2=1 and order3=0 then treat_order=1;
	keep participant scenario question ordern likert treat_order;
run;
data pasture_computerized;
	set clean;
	likert = pasture_computerized;
	question='computerized';
	scenario='pasture';
	if likert=. then delete;
	length order $ 1;
	order = substr(left(pasture_displayorder),3);
	ordern=order*1;
	if order1=1 and order2=1 and order3=1 then treat_order=3;
	if order1=0 and order2=1 and order3=1 then treat_order=2;
	if order1=1 and order2=0 and order3=1 then treat_order=3;
	if order1=1 and order2=1 and order3=0 then treat_order=2;
	if order1=0 and order2=0 and order3=0 then treat_order=1;
	if order1=0 and order2=0 and order3=1 then treat_order=2;
	if order1=1 and order2=0 and order3=0 then treat_order=2;
	if order1=0 and order2=1 and order3=0 then treat_order=1;
	keep participant scenario question ordern likert treat_order;
run;
data pasture_indoor;
	set clean;
	likert = pasture_indoor;
	question='indoor';
	scenario='pasture';
	if likert=. then delete;
	length order $ 1;
	order = substr(left(pasture_displayorder),1);
	ordern=order*1;
	if order1=1 and order2=1 and order3=1 then treat_order=3;
	if order1=0 and order2=1 and order3=1 then treat_order=2;
	if order1=1 and order2=0 and order3=1 then treat_order=3;
	if order1=1 and order2=1 and order3=0 then treat_order=2;
	if order1=0 and order2=0 and order3=0 then treat_order=1;
	if order1=0 and order2=0 and order3=1 then treat_order=2;
	if order1=1 and order2=0 and order3=0 then treat_order=2;
	if order1=0 and order2=1 and order3=0 then treat_order=1;
	keep participant scenario question ordern likert treat_order;
run;
data pasture_outdoor;
	set clean;
	likert = pasture_outdoor;
	question='outdoor';
	scenario='pasture';
	if likert=. then delete;
	length order $ 1;
	order = substr(left(pasture_displayorder),2);
	ordern=order*1;
	if order1=1 and order2=1 and order3=1 then treat_order=3;
	if order1=0 and order2=1 and order3=1 then treat_order=2;
	if order1=1 and order2=0 and order3=1 then treat_order=3;
	if order1=1 and order2=1 and order3=0 then treat_order=2;
	if order1=0 and order2=0 and order3=0 then treat_order=1;
	if order1=0 and order2=0 and order3=1 then treat_order=2;
	if order1=1 and order2=0 and order3=0 then treat_order=2;
	if order1=0 and order2=1 and order3=0 then treat_order=1;
	keep participant scenario question ordern likert treat_order;
run;
data pasture_combo;
	set pasture_plant pasture_cowless pasture_computerized pasture_indoor pasture_outdoor;
run;
proc sort data=pasture_combo;
	by participant;
run;

data cowless_plant;
	set pasture_plant pasture_cowless excess_plant excess_cowless calfrear_plant calfrear_cowless horn_plant horn_cowless;
run;

data all_combo;
	set excess_plant excess_cowless excess_sell excess_GH excess_together pasture_plant pasture_cowless pasture_computerized pasture_indoor pasture_outdoor horn_plant horn_cowless horn_GM horn_intact horn_disbud calfrear_plant calfrear_cowless calfrear_separate calfrear_GH calfrear_together;
/* 	if question='sell' then question='control'; */
/* 	if question='disbu' then question='control'; */
/* 	if question='indoo' then question='control';	 */
run;

data opposed;
set all_combo;
if likert= <3  then opposed=1;
if likert= >4  then opposed=0;
run;

proc sort data=opposed;
by scenario question;
run;


*if you want examine the demographic factors use this code;
data demo;	*create new data set with only demographic vars for each participant;
	set clean;
	if gender=2 then female=1; *here we recode gender as female versus other;
		else female=0;
	
	length dairy $ 1;
	dairy = substr(left(dairy_products),1,1);
	if dairy=1 then dairyn=0;
		else dairyn=1; *these people do not consume dairy;

	if diet=11 then diet=98;*in excel I converted the diet=12 to diet=99;
	length veg $ 1;
	veg = substr(left(diet),1,1);
	if (veg=1 or veg=3) then vegn=1; *these people do not consume meat;
		else vegn=0;
	
	keep participant country age female education income dairyn vegn;
run;

proc sort data=demo;
	by participant;
proc sort data=all_combo;
	by participant;
run;
data alldemo;
	merge all_combo demo;
	by participant;
run;

*first lets look a demo variables and scenario (but only for the 2 questions we asked in every case);

*first, establish Cronbach's alpha for the two milk questions;
*to do this we need a new data set with the two questions as different columns;
proc sort data=all_combo;
	by participant scenario;
data cowless2;
	set all_combo;
	if question="cowle";
	cowless=likert;
data plant2;
	set all_combo;
	if question="plant";
	plant=likert;
data foralpha;
	merge cowless2 plant2;
	by participant scenario;
run;
proc corr alpha data=foralpha; *this reveals an alpha=0.82 i.e. very good so we can proceed;
	var cowless plant;
run;	
	
proc sort data=all_combo;
	by participant scenario treat_order;
run;
proc summary data=all_combo;* we summarize to calculate one mean per scenario for these two questions;
	where ((question="cowle")or(question="plant"));
	by participant scenario treat_order;
	var likert;
	output out=meancombo mean=mlikert;
run;
data meandemo;
	merge meancombo demo;
	by participant;
run;
proc sort data=meandemo;
	by participant treat_order;*add scenario order variable once Lexis changes code; 	
	run;
proc mixed data=meandemo; 
	class country female dairyn vegn scenario participant treat_order; 
	model mlikert=country age female education income vegn scenario treat_order vegn*treat_order/s; *take dairyn out of the model as it add nothing in addition to vegn;
	repeated treat_order/subject=participant type=cs;
	lsmeans vegn*treat_order/;
RUN;

*now let's proceed to look at question, but this needs to be done separately for each scenario as quewstions differed;
proc sort data=alldemo;
	by scenario participant ordern;*need to sort by  question order (within scenario) for repeated statement to work;	
	run;
proc mixed data=alldemo; *use mixed as Likert scales >5 points behave as continuous and GLIMMIX makes it hard to interpret fixed effects;
	by scenario;
	class country female dairyn vegn question participant;
	model likert=age vegn question age*question vegn*question/s; *ordern has been removed from model, it is not significant in any model, and can't be tested for the horn scenario as due to a coding error order did not vary for this sccenario only;
	repeated /subject=participant type=cs;
	lsmeans vegn*question question; 
RUN;
