# Supplementary material for: Public attitudes toward dairy farm practices and technology related to milk production
Source: PLoS One. 2021 Apr 30;16(4):e0250850. doi: 10.1371/journal.pone.0250850 (PMC8087093; doi:10.1371/journal.pone.0250850)
Supplement: S1 Table — Summary statistics of support toward dairy farm practices and alternatives separated by diet. (XLSX) [file pone.0250850.s003.xlsx]

## Sheet: Sheet1
		Non-Vegetarian/Vegan		Vegetarian/Vegan
Scenario	Approach	Mean ± SD	Median	Mean ± SD	Median
Excess Calves	Farm Standard	3.1 ± 1.8	3	2.5 ± 1.9	1
	Naturalistic	4.9 ± 1.6	5	3.9 ± 2.2	4
	Technology	2.5 ± 1.7	2	2.8 ± 2.1	2
	Plant-based	2.8 ± 2.0	2	5.4 ± 1.9	6
	Cowless	2.2 ± 1.6	1	4.9 ± 2.1	5
Calf Rear	Farm Standard	3.8 ± 1.9	4	2.6 ± 1.7	2
	Naturalistic	5.0 ± 1.7	5	4.0 ± 1.8	4
	Technology	2.7 ± 1.8	2	3.1 ± 1.8	3
	Plant-based	3.1 ± 2.1	3	4.7 ± 1.6	5
	Cowless	2.5 ± 1.9	2	3.6 ± 1.7	4
Horn	Farm Standard	2.9 ± 1.8	3	2.6 ± 1.9	2
	Naturalistic	5.2 ± 1.7	5	4.7 ± 1.8	4
	Technology	2.8 ± 1.9	2	2.9 ± 2.0	2
	Plant-based	2.8 ± 2.0	2	5.1 ± 1.8	5
	Cowless	2.8 ± 1.7	2	4.1 ± 2.1	4
Pasture	Farm Standard	2.8 ± 1.8	4	3.8 ± 1.9	4
	Naturalistic	2.8 ± 1.4	6	5.6 ± 1.5	6
	Technology	2.8 ± 1.6	6	5.2 ± 1.5	6
	Plant-based	2.8 ± 2.0	2	4.8 ± 1.9	5
	Cowless	2.8 ± 1.8	1	4.0 ± 2.0	4
