# Supplementary material for: Public attitudes toward dairy farm practices and technology related to milk production
Source: PLoS One. 2021 Apr 30;16(4):e0250850. doi: 10.1371/journal.pone.0250850 (PMC8087093; doi:10.1371/journal.pone.0250850)
Supplement: S1 Dataset — Survey data for all Canada and US participants. (XLSX) [file pone.0250850.s004.xlsx]

## Sheet: CANADA
included	participant	country	duration	finished	excesscalves_what	excesscalves_sell	excesscalves_GH	excesscalves_together	excesscalves_plant	excesscalves_cowless	excesscalves_displayorder	excesscalves_explain	calfrear_what	calfrear_separate	calfrear_GH	calfrear_together	calfrear_plant	calfrear_cowless	calfrear_displayorder	calfrear_explain	horn_what	horn_disbud	horn_GM	horn_intact	horn_plant	horn_cowless	attn_check	horn_displayorder	horn_explain	pasture_what	pasture_indoor	pasture_computerized	pasture_outdoor	pasture_plant	pasture_cowless	pasture_displayorder	pasture_explain	Whether or not someone suffered emotionally	Whether or not someone cared for someone weak or vulnerable	Whether or not someone was cruel	Whether or not some people were treated differently than others	Whether or not someone acted unfairly	Whether or not someone was denied his or her rights	Whether or not someone violated standards of purity and decency	Whether or not someone did something disgusting	Whether or not someone acted in a way God would approve of	Compassion for those who are suffering is the most crucial virtue	One of the worst things a person could do is hurt a defenseless animal	It can never be right to kill a human being
0	2	can	201	1									these calve it ok	4	4	4	4	4	1|3|4|2|5	nothing especially	i dont know	4	4	4	4	4	3	1|2|3|4|5|6	nothing especially	i dont know really	4	4	4	4	4	5|3|1|2|4	nothing especially	3	3	3	3	3	3	3	3	3	3	3	3
	3	can	150	1									Take care of them like they would with a cow?	5	5	5	6	4	5|3|4|2|1	Idk	Idk	4	4	4	5	3	3	1|2|3|4|5|6	Idk	Idk	4	4	4	3	3	1|3|2|4|5	Idk	4	4	3	3	3	2	3	3	5	4	4	4
	4	can	170	1	Make veal	4	4	4	4	4	2|4|3|5|1	It is not something I think about									Burning horns off	7	7	4	5	4	3	1|2|3|4|5|6	It is not a worry for me	Inside the barns.	6	6	5	4	4	4|3|5|2|1	It is safe for the cows. I really do not like to think about it,	4	3	4	4	3	3	4	3	3	4	5	6
	5	can	329	1	sell them for meat	6	1	6	1	1	3|1|2|5|4	this is the natural food cycle									the cut them off	2	1	5	1	1	3	1|2|3|4|5|6	its a natural phenomenon so why mess with it	inside the barn and fed harvested grass and other feed	5	6	6	1	1	2|3|4|1|5	the weather situation in canada does not let canadian farmers allow pasture feeding	5	5	5	4	5	5	6	4	5	5	6	4
	6	can	214	1									Poor treatment	1	1	1	7	7	5|4|1|3|2	I donâ€™t believe we should use animals for food	Not sure	1	1	7	7	7	3	1|2|3|4|5|6	Again we shouldnâ€™t be having animals for our use	Not sure	4	4	4	7	7	1|5|3|2|4	We should not be eating cows or drinking their milk	5	5	5	5	5	5	5	5	4	5	6	6
0	7	can	275	1	don't know	6	4	6	4	1	1|4|2|5|3	see above									don't know	4	5	4	5	4	3	1|2|3|4|5|6	.	both	4	7	6	5	1	1|3|4|5|2	cows should be allowed to make choices if they want to graze or be kept inside	5	5	5	5	5	5	5	5	1	5	5	3
	8	can	196	1	They peserve them to other farms	3	6	1	1	1	2|5|3|4|1	I did best of my knowledge									They separated them	1	1	3	3	4	3	1|2|3|4|5|6	The	Keep away	5	4	4	5	4	1|4|3|5|2	T	4	2	2	5	5	4	2	4	4	1	4	3
	9	can	296	1	kill them or sell them off	6	2	4	2	2	4|2|5|1|3	I think it's self explanatory									they remove the horns	4	4	4	2	2	3	1|2|3|4|5|6	I think if they need to adapt the horns then they need to.	on pasture or in barns	6	2	6	2	2	4|2|5|1|3	I think being kept inside when cold and outside when warm is ideal.	3	4	4	4	4	4	4	4	4	5	5	3
	10	can	251	1	don't know	4	5	4	4	7	1|4|3|2|5	they are going to be killed anyways									remove them	1	2	7	4	7	3	1|2|3|4|5|6	it seems cruel	i'm not sure.	3	5	7	3	6	2|3|1|4|5	it is nicer to keep cows outside, but it would be better not to have them at all	6	3	6	4	4	6	4	3	1	5	5	5
	11	can	302	1	Kill them for beef?	5	2	5	6	2	1|3|4|5|2	I don't really like artificial stuff. I like plant-based milk. I don't mind the killing of cows.									Cut them off	4	4	5	6	2	3	1|2|3|4|5|6	Seems painful	Like a factory	5	5	6	6	2	1|2|5|3|4	I like plant based milk. I don't like artificial stuff. Free range cows seem to be better but I don't mind.	4	4	4	4	4	4	4	4	2	4	2	3
	12	can	362	1									they would have a specialist deliver the calf then raise them	1	1	1	7	7	3|4|1|2|5	they have to stop animal cruelty	have them removed	1	2	4	7	6	3	1|2|3|4|5|6	not very kind or fair	in a stall by themselves	7	7	7	5	3	5|1|4|2|3	it is far more humane	4	3	6	6	6	4	5	5	2	6	6	5
	13	can	402	1									keep in stock for future use	7	1	4	1	1	5|1|3|4|2	healthier and sustainable	do not know	2	1	7	1	1	3	1|2|3|4|5|6	better treatment is preffered	out in a field	1	6	7	1	1	2|4|5|3|1	the better conditions for the cow the better	5	5	6	5	5	6	5	5	5	6	6	5
	14	can	331	1	use them for beef	2	5	7	1	1	5|2|3|1|4	I don't like the sounds of harming animals									not sure	2	5	7	1	1	3	1|2|3|4|5|6	messing with their horns in any way seems painful and unnatural to the cows.	on pasture	2	7	7	1	1	3|2|1|5|4	Cows and all animals should not be confined to small places and should be allowed to roam free and happy which in turn, will help them produce better milk and meat.	6	6	6	6	6	6	6	3	1	5	6	4
	15	can	379	1									Raise them into their flock or sell them off for meat/dairy	1	1	7	6	1	2|5|4|3|1	More ethical treatment of animals please!	They remove the horns?	1	1	4	6	6	3	1|2|3|4|5|6	Less cruelty to animals	In stalls, milking them mechanically in a jail	1	5	6	5	5	1|4|5|2|3	More freedom for cows please	4	4	4	4	3	4	2	4	2	4	4	2
	16	can	361	1									no idea	2	5	3	4	3	3|1|5|2|4	we demand milk though	maybe cut it off?	3	4	3	3	4	3	1|2|3|4|5|6	bad but we still need milk	not letting them eat?	6	5	5	3	4	1|2|5|3|4	no idea	4	4	4	4	5	3	4	3	4	3	4	3
	17	can	385	1	don't know	4	3	6	1	1	2|5|4|3|1	it would be best to keep the cow with mom until it can be weaned and raised for beef									don't know	4	2	6	1	1	3	1|2|3|4|5|6	i believe it is best to just change procedures to mitigate the risks involved with them having horns	kept inside	2	5	6	1	1	2|5|4|1|3	i would be best for the cows to be kept outside	5	5	6	5	5	6	5	5	1	5	5	4
	18	can	325	1	Perhaps they are sent to be beef cattle?	2	2	6	1	1	3|2|1|4|5	I think the first option is the best, seems the most natural and least harmful. I don't want anything to do with 'cowless milk'.									They cut off or file down the horns.	4	5	7	1	1	3	1|2|3|4|5|6	I would prefer they leave the horns and find safer ways than mess with genetics or mutilate the cows that could cause them harm.	Kept on pasture.	3	7	7	1	1	4|2|1|3|5	I would prefer the cows are 'free range' instead of kept indoors for their lives.	5	4	5	4	5	5	5	4	1	4	4	3
	19	can	441	1									farms near me have the calves with the mother larger farms wean the calves off sooner	2	2	6	2	1	5|4|1|3|2	Farms should follow nature	on small farms, nothing. They are careful around the animals on large farms, possibly trim them/ cut them off	4	2	7	3	1	3	1|2|3|4|5|6	Things should be kept as natural as possible	most farms near me have their cattle in pasture	3	5	7	2	1	3|1|4|2|5	Farms should be as natural as possible	5	5	5	5	5	5	4	3	2	6	6	5
	20	can	406	1									Feed them, care for them well	3	3	5	2	2	2|5|4|3|1	Support real cows, not genetically modified hormones	cut them short at birth	2	4	5	2	2	3	1|2|3|4|5|6	Support humane treatment of animals	kept in barn	4	5	5	2	2	4|1|5|2|3	whatever works for farmers, as long as animals are being fed and treated well	5	5	5	5	5	5	5	5	5	4	6	3
	21	can	583	1	Not sure, but I would say they get send to the slaughterhouse.	1	1	5	3	1	3|5|4|1|2	I am an animal lover, so selling calves shortly after birth is against my believes, but I do understand why it's done.									I have no idea, did not know that being an issue.	1	3	1	2	1	3	1|2|3|4|5|6	Sounds harsh to me, burning horns. Hope it 's not hurting the animals.	I would say they keep them on pasture, but not positive.	1	7	7	2	1	5|4|3|1|2	I think that cows that are on pastures make better milk. Inside a barn the whole day sounds cruel.	5	6	6	5	5	6	6	5	5	6	6	6
	22	can	446	1	I would hope they are sold to beff ranchers but wouldn't be surpried if they were just slaughtered without using the meat etc.	2	1	7	1	2	2|5|3|1|4	I for one am deadly allergic to nuts. I think the best is to wean the calves then sell them to become supper - at least there is minimal waste and no use of hormones									Horns are cut off	2	7	4	1	2	3	1|2|3|4|5|6	Current process is painful but is probably the most cost effective. Hopefully they are trying to breed hornless cows. That will take time but it will pay off in the end.	Kept inside a barn	4	4	7	1	2	2|5|1|4|3	Again, nuts. It would be nice for the cows to be outdoors but that would probably increase the farmer's cost...	3	2	6	4	6	6	4	2	1	3	6	3
	23	can	657	1	Sell them.	6	2	7	1	1	5|3|1|2|4	Milk should be natural and come from cows.									They donâ€™t need to. Most cows do not have horns and cows are not violent.	4	4	5	1	1	3	1|2|3|4|5|6	Itâ€™s just the way I feel. You asked, I answered.	In the field during the day and the barn at night.	3	6	7	1	1	1|5|2|3|4	Cows should be able to graze at least part of each day.	3	4	6	4	5	4	6	6	6	6	5	6
	24	can	507	1									i have no idea	1	1	7	1	1	4|3|1|2|5	mothers and calves should not be separated and i want to drink real milk that a cow produces	trim the horns	1	1	7	1	1	3	1|2|3|4|5|6	it is cruel to burn horns and i want real milk from a cow	in a pasture	4	7	7	1	1	1|3|5|2|4	cows should be allowed to go out in the pasture and then brought in to release their milk	6	6	6	6	6	6	6	6	1	6	6	3
	25	can	548	1									Iâ€™m not sure	1	1	7	4	4	5|3|1|2|4	The calf and cow need to be kept together, itâ€™s not right to separate them	Iâ€™m not sure	1	1	7	4	4	3	1|2|3|4|5|6	Itâ€™s okay to have cows, but we shouldnâ€™t be using irons to hurt them. Having alternate ways of managing their horns would be best. As well as dairy free options	Cows are usually kept on a pasture and grass fed with other feeds, or they can be kept in a barn and fed there as well	4	7	7	4	3	2|5|1|3|4	I think cows should be kept free on a pasture and not in a barn, and we should also look more into dairy free options	5	5	5	6	6	6	4	4	4	6	5	5
	26	can	533	1	They kill them for their meat.	3	5	5	6	5	5|1|4|3|2	I think it is good to find alternatives for milk rather than trying to modify cows and calves or manipulate them for their own benefit. However, since milk is quite important, it would be beneficial to provide the best care for the cow and calf.									Chop off the horns	3	3	5	5	5	3	1|2|3|4|5|6	It feels wrong to genetically modify the physical composure of a cow. Although I understand the risk with the horns, I feel as though they should let the horns go naturally and find another way to get the milk without injuring or altering the cow's head/horns.	Out in a pen or inside a barn.	4	6	5	5	4	2|3|4|1|5	I think it would be great to allow the cow to have the choice of whether or not they want to be inside a barn or outside in a pen. As long as they are well fed and cared for, they should have the ability to choose where they roam around.	5	5	5	5	5	6	6	5	3	6	3	5
	27	can	216	1									They feed them a lot and make sure they produce at a high rate	5	6	6	5	6	2|5|3|1|4	I like cows because they go moomol	I don't care	6	4	2	4	3	3	1|2|3|4|5|6	I don't care	They feed them and make sure they are okay	4	2	4	6	2	4|3|5|1|2	I don't really care about this survey if you are just giving me 14 cents lmfaoo	2	2	2	4	3	4	2	1	4	4	4	4
	28	can	458	1	Keep them in separate pastures	1	1	4	3	3	4|1|5|2|3	I think that the calf and cow should stay together									Keep them in a different pasture	1	7	7	3	3	3	1|2|3|4|5|6	I think they should try the least painful way	At the farm with electric fences	6	4	7	4	4	3|2|4|5|1	I think as long as the cows are healthy and being taken care of, then itâ€™ll be fine	6	6	6	6	6	6	6	6	4	6	6	6
	29	can	581	1									raise them as future dairy cattle or sell them for veal	4	5	6	4	4	5|1|2|4|3	My preference is for whatever milk or milk equivalent provides the most nutrition tempered by what is reasonably humane for the cows.	probably cut them down or off completely	3	5	5	4	4	3	1|2|3|4|5|6	preference is for whatever form of milk or milk equivalent provides the most nutrition while allowing for reasonably humane treatment of the cows.	Smaller farms probably let their cattle graze while factory farms feed them in stalls hooked up to milking machines.	5	6	6	4	4	3|4|1|2|5	preference is for whatever form of milk or milk equivalent provides the most nutrition while allowing for reasonably humane treatment of the cows.	5	5	6	5	5	6	4	3	3	5	5	4
	30	can	446	1									plan carefully not overwork the cow, make sure the cow is comfortable to give birth, plan ahead of time how much milk will be required to send to the grocery store	1	1	7	7	7	1|5|4|2|3	This to me is the most ethical, Cows first of all should not be separated from their babies, and there are so many ways to substitute cows milk have it the same and not have cows overworked for milk	probably the horns are trimmed	1	1	7	7	7	3	1|2|3|4|5|6	they don't need to burn off cow horns, just make the space more economical and safe for all livestock	Probably inside a barn and less outside	2	7	7	7	7	2|1|5|4|3	They need to be outside, and the more we find alternatives to milk is great	5	6	6	6	5	5	6	3	2	6	6	6
	31	can	499	1	Use them for their beef	4	5	4	2	2	1|4|3|5|2	I want my milk to be natural but I don't want the cows to be abused									Cut off the horns	4	5	7	4	2	3	1|2|3|4|5|6	I wouldn't want to harm either the cows, or the human race.	They keep them in the farm? Bad question	5	4	3	4	2	2|1|3|4|5	I would like my milk to be healthy and natural	5	5	6	4	5	5	4	4	5	5	6	4
	32	can	510	1	sacrifice them	3	5	6	3	3	5|1|2|3|4	I am not sure what calfs are feeling									Cut them out	3	5	6	3	3	3	1|2|3|4|5|6	burning seems hurtful	They keep them in the barn	4	7	6	3	4	5|1|4|3|2	It seems that cows would be happier outdoors and milk quality will be better	3	3	3	3	3	3	3	3	4	4	3	6
	33	can	297	1									Sell or raise	1	7	7	7	7	4|5|2|3|1	They should keep them together	Cut them	1	7	7	7	7	3	1|2|3|4|5|6	Not sure about this	Field	5	3	4	5	5	4|1|2|3|5	I like grass fed cows	6	6	6	6	6	6	6	6	6	6	6	6
	34	can	708	1									kill for their meat	1	1	7	2	1	3|4|1|2|5	baby calves should stay with the mother. much more humane.	file down horns	1	1	7	2	1	3	1|2|3|4|5|6	cows must either leave their horns or fine a better method regarding their horns.	kept in a barn	2	6	7	4	1	5|3|4|2|1	cows should have a option to graze where they want.	5	4	5	5	4	6	3	4	3	4	6	6
	35	can	534	1									Keep them with the cattle and then take them away to fed.	1	2	5	4	1	5|4|2|1|3	A more humane approach is needed for this issue.	Trim their horns down and maintain suitable distance between the cows.	1	3	5	4	1	3	1|2|3|4|5|6	There should be a more humane method to deal with the cow's horns. They don't go around attacking other cows or humans.	Inside a barn, well fed and in a pack together to create a social circle for them	6	6	4	4	1	3|2|1|4|5	I'm a agreeing that the cows need a better treatment and plant based milk should be manufactured in a larger pace.	6	4	6	6	5	6	6	6	4	5	6	6
	36	can	211	1	They kill them and sell them as beef and pork	4	4	6	5	4	1|4|3|2|5	I don't like farmers killing these cows, but at least I don''t have to see that.									They be as careful as possible	6	6	3	2	4	3	1|2|3|4|5|6	Farmers are somewhat smart	they keep them in a barm	5	3	3	3	4	5|4|1|2|3	Farmers are smaart	4	6	6	4	5	5	5	5	6	5	4	4
	37	can	487	1									I have never thought about it. I would like to think they are treated well but probably not.	2	1	5	4	1	1|5|3|2|4	Ideally things would be kept natural and let the cows and calves stay together	I have no idea	2	2	3	4	2	3	1|2|3|4|5|6	These are all things I have never thought of before. I don't like having animals treated poorly	Cows are not kept in the best of conditions.	4	6	6	4	2	2|4|3|5|1	It's ideal to have the cows roam free but I realize that it's not the easiest	5	4	6	4	4	5	6	4	4	5	5	5
	38	can	510	1	Raised as meat animals	4	3	5	2	2	5|3|1|2|4	I support best practices for animal husbandry									Cut off the horns	3	3	4	2	2	3	1|2|3|4|5|6	We modify animals all the time from dogs to test animals.	It is a mixture of both depending on the farm	4	6	6	2	2	4|1|3|2|5	I haven't tasted a plant based milk that can match cows milk	4	4	5	4	4	5	2	2	1	5	4	3
	39	can	409	1									No	1	3	5	3	4	3|4|2|1|5	They should not be sperated	Iâ€™m not sure	1	5	5	5	2	3	1|2|3|4|5|6	It is cruel to burn theyâ€™re head in order to not grow horns	On a farm	2	4	5	3	2	4|5|1|3|2	I think the cows should be kep ima more natural enviroment	5	3	4	3	3	4	3	4	5	3	4	4
	40	can	413	1	I really donâ€™t know.	4	4	4	4	4	5|4|1|3|2	I really donâ€™t know.									I really donâ€™t know. Iâ€™ve never thought of this as a problem.	1	1	7	4	4	3	1|2|3|4|5|6	I really donâ€™t know that much about this subject.	I believe most diary cows are kept in barns.	4	4	4	4	4	1|4|2|3|5	I think plant based products are good however I donâ€™t think weâ€™ll ever eliminate real dairy.	6	3	6	3	5	6	5	5	1	6	5	6
	41	can	634	1	formaers i believe might slaughter them or move them to another farm in different province to help with dairy product circulation	1	1	1	7	7	1|2|4|3|5	cow should never be slaughtered									cut the horns instead of killing the cows	1	1	7	7	7	3	1|2|3|4|5|6	all tbelow questions i support	yes milk can be pastured and stored for future us	6	6	7	6	7	5|2|1|3|4	make plant based milk more better for cows	6	5	5	5	4	5	4	4	4	5	5	5
	42	can	411	1									DUNNO	3	3	3	3	3	5|1|2|3|4	DUNNO	DUNNO WAT THEY DO	4	3	4	3	4	3	1|2|3|4|5|6	DUNNO ITSALL NEW TO ME	DUNNO	4	3	4	4	3	1|5|4|2|3	DUUNO	4	4	4	4	5	5	5	4	5	5	5	4
	43	can	673	1	They can sell them or produce veal	4	1	4	1	1	3|1|4|2|5	Hard to tell what is better, farmers can decide									I don't think that a cow has horns	1	1	1	1	1	3	1|2|3|4|5|6	I don't think that cows have horns and not sure about milk protein	In summer or in warmer places cows can be kept on paSTURE WITH SOME SORT OF A SHELTER FOR A BAD WEATHER. In colder areas - in barns only I think	1	1	4	1	1	5|4|2|1|3	Cows cannot choose, we choose their place for them	4	3	3	4	4	4	3	4	2	4	4	6
	44	can	784	1									Keep the females and ditch the males	5	3	5	2	4	4|1|5|2|3	Using plant based products is where we should be getting to	Strip them of any horns	3	4	5	6	6	3	1|2|3|4|5|6	Plant based is where it needs to be	Mainly kept in the barn	3	6	7	6	4	4|5|1|2|3	Let the cows be free	4	4	5	5	5	5	5	5	3	4	5	5
	45	can	458	1									Farmers themselves deliver the calves.	2	2	7	1	1	2|1|3|4|5	Milk from cows is the "real" thing.	They cut the horns	6	2	2	1	1	3	1|2|3|4|5|6	I don;t like the idea of cowless milk.	The cows go out to pasture to feed.	4	3	7	1	1	1|3|4|2|5	Cows should be kept outside in a pasture which is more humane.	5	5	2	6	2	6	6	2	5	6	5	6
	46	can	441	1	sell for beef	5	1	5	1	1	1|5|4|3|2	not really interested in veal									Shaving horns	4	5	4	1	1	3	1|2|3|4|5|6	not interested in vegan milk	In fields and barns for cover	4	6	6	2	2	4|1|5|3|2	Rather real milk to drink and let them lower their stress level outdoors	2	3	3	3	4	3	4	4	3	4	3	4
0	47	can	679	1	THE SHOULD FOLLOW THE NATURE	3	3	3	2	2	4|3|1|5|2	ITS NOT GOOD FOR HEALTH									DK	3	4	3	4	2	3	1|2|3|4|5|6	THEY RAISE THE COWS IN NATURAL WAY	YES	4	6	6	5	5	2|5|1|4|3	ITS GOOD TO RAISE IN NATURAL ENVOIRMENT	3	4	3	4	3	4	3	4	3	4	3	4
	48	can	293	1	They sell them off	2	1	1	6	5	1|2|5|4|3	they should not be killed									They keep them separate than the other cows and animals	2	2	6	5	5	3	1|2|3|4|5|6	I would like to have farmers not harm cows in any way and look for other options	Keep on pasture	4	6	7	5	5	1|4|2|3|5	cows should be treated properly and be allowed to move around and not be fed indoors	5	5	6	5	5	4	5	4	3	6	6	6
	49	can	519	1									They raise them	7	1	7	4	1	1|2|4|3|5	farmers leave the caw with calf till calf is raised for beef	farmers respect the law	2	1	7	1	1	3	1|2|3|4|5|6	Farmers leaves the horns intact	the farmers kept the cow for milk and meet	7	6	7	7	1	1|5|4|3|2	farmers kept the caw outside on pasture	5	5	5	6	5	5	4	5	5	6	6	6
	50	can	172	1									They usually grow them	3	5	5	5	5	1|5|3|4|2	While I think humane treatment is needed, we cant just remove it from the equation	The horns are removed	3	6	4	4	4	3	1|2|3|4|5|6	It would be nice to not have this act	They put them in crowded barns	5	6	5	3	4	4|3|1|2|5	Cow free milk would be nice, but I prefer real milk	3	4	5	3	2	4	3	2	2	3	3	4
	51	can	710	1	honestly i dont want to say this but im guessing they kill the excess calves to save space and money/	2	2	6	7	2	4|5|2|1|3	At this point we might just have to stop using cows altogether and go for the plant based milk option because I dont see any other GOOD solution to the issue									I have no idea to be honest, I have never even heard of this issue. However, if I was to take a guess I would say they deal with the horn issue by either getting rid of the horns (which I hate to think of because to me it seems cruel) or the horns get sawed down maybe? until they're dull enough to not cause problems	1	1	7	6	2	3	1|2|3|4|5|6	Using a hot iron rod on an animal is not right. These animals are still living beings and deserve to be treated as such. That is so wrong I don't even know what to say and it angerts me that instead of doing the humane thing and maybe changing the way cattle is managed to address the issue farmers are choosing the cruel and disgusting option that might save them money and resources. LEAVE THE HOR…	I believe that it depends on the farmer and whether or not the farmer operates relatively independently or if they are working under a large corporation. AS far as I know the latter typically involves keeping the cows in a barn and feeding them grains or harvested grass while local, independent farmers typically allow the cows to roam on the pasture.	1	4	7	6	4	5|4|1|3|2	I would much rather have farmers allow the cows to roam the pasture and feed that way. I believe it produces better quality milk and is healthier to a certain extent as opposed to keeping them packed inside a barn in inhumane living conditions and feeding them modified crops etc. Furthermore, the ideal is that these cows can be replaced by methods like the plant based milk listed above, however, …	5	4	6	4	5	4	3	4	2	5	6	4
	52	can	772	1	Sell the extra cows.	1	1	1	7	4	1|5|4|2|3	On a pescatarian diet transitioning to a plant based diet. Do not believe in animal cruelty and would never support it.									I donâ€™t know	1	1	1	7	4	3	1|2|3|4|5|6	I am a pescatarian slowly transitioning into a more plant based diet and lifestyle. But I also do not approve of animal cruelty especially for profit.	In a barn with other cows	4	4	4	7	4	3|1|4|5|2	Same as before. Iâ€™m a pescatarian who is slowly transitioning to a plant based lifestyle. I donâ€™t believe in animal cruelty and donâ€™t support it.	6	5	6	6	6	6	6	6	5	6	6	6
	53	can	389	1									They raise them or have them slaughtered	2	2	6	2	2	4|1|5|2|3	I would support keeping the baby with the mother until weekend, not taking away the calf to be raised on its iwn	Cut off the horns	3	5	6	2	2	3	1|2|3|4|5|6	I don't like the idea of removing horns in that way, but would support genetically changed cows which don't grow horns to begin with	In the pasture	3	6	6	2	1	1|3|2|4|5	I prefer natural products so anything that involves artificial ingredients or processes I don't not support. I also prefer free range animals as much as possible for the welfare of any animal	5	4	5	2	4	5	3	3	1	5	5	6
	54	can	526	1									sell them to other framers	4	4	5	1	1	2|1|5|4|3	Don't want to see cows replaced with plant based milk	remove the horns	3	5	4	1	1	3	1|2|3|4|5|6	Don't want plant based milk. Insufficient knowledge to really comment on the horn issue	in pasture	4	3	4	1	1	5|1|3|2|4	don't want to see cows replaced with plant based milk. Don't know enough about cows to know if outside or inside is better	4	2	4	4	5	4	5	5	1	4	4	6
	55	can	787	1									The farmer would nuter the males and sell them. He would keep the females to increase his herd	4	4	6	1	1	2|3|5|4|1	Dairy farmers like to increase there herd until there quota is filled. Sell off the males for meat or keep the ode one for breeding.	They cut the horns off	2	3	5	1	1	3	1|2|3|4|5|6	We had beaf cattle and cut the horns off	They milk them and then let them out for a few hours and bring them in and milk them again	3	4	6	1	1	5|2|4|3|1	I think they should let them out for exercise and fresh pasture.	4	2	5	3	4	4	3	5	3	5	5	6
	56	can	741	1	Euthanize	1	1	7	7	1	3|4|2|1|5	We dont need milk in our diet. I dont approve of the way society produces milk. I drink soy and am sticking to it for these reasons									They cut off the horns	1	1	1	7	1	3	1|2|3|4|5|6	I'm against mutilation of animals body parts	In a cage	1	7	7	7	1	2|5|1|3|4	Even though these practices will still occur, I would want them to not be caged	6	6	6	6	5	6	6	6	6	5	6	4
	57	can	533	1									I donâ€™t know. I would guess they raise the females to use for milk in the future and sell some of the males.	4	2	6	2	1	1|3|2|4|5	I like cows milk and wouldnâ€™t want them to stop producing it completely but I think the calf should stay with the mother until weaned.	Probably file them down	1	2	7	2	2	3	1|2|3|4|5|6	The hot iron sounds like it would hurt. I think they should be left natural.	Probably kept inside the barn and feed harvested grass and feed.	4	6	6	2	2	2|5|1|3|4	I think cows should be able to leave the barn to eat if they want.	6	4	5	6	5	6	5	4	5	5	4	6
	58	can	888	1									SOME USED FOR VEAL, MOST ALLOWED TO MATURE AND USED FOR BEEF OR DAIRY PRODUCTS.	2	1	7	1	1	4|2|5|3|1	AN INFANT (CALF) SHOULD ALWAYS BE LEFT WITH IT'S MOTHER FOR BEST NUTURING AND DEVELOPMENT.	I THOUGHT DAIRY COWS, THAT PRODUCE MILK, DON'T HAVE HORNS...IT'S THE BULLS (MALES) THAT HAVE HORNS.	1	1	7	1	1	3	1|2|3|4|5|6	I DID NOT KNOW A HOT IRON WAS USED TO BURN THE TISSUE AROUND THE HORN BUD. DO NOT SUPPORT THIS CRUELTY. AND DO NOT BELIEVE IN GENETICALLY MODIFIED FOOD OR ORGANISMS. PLANT BASED MILD WOULD NOT BE THE SAME.	KEPT ON A PASTURE.	2	7	7	1	1	4|2|1|5|3	COWS SHOULD NOT BE TOTALLY ISOLATED TO AN INDOOR BARN. KEEPING THEM OUTSIDE ON PASTURE IS GREAT, LETTING THEM CHOOSE IS A GOOD OPTION.	5	4	6	4	5	4	5	5	5	5	6	3
	59	can	820	1									As a vegetarian sorry I have no idea.	1	5	7	3	4	5|4|2|1|3	Seems more humane.	Hardly ever seeing cows with horns I assume they remove them	6	1	1	3	3	3	1|2|3|4|5|6	I support the removal if they have a way to do it with reduced pain.	I think in Canada it's a bit of both. I know when we lived in Italy he cows for the most part were always inside.	1	7	7	3	3	5|2|3|1|4	Prefer if cows were given the choice if possible	5	5	5	5	3	5	5	3	1	6	6	6
	60	can	463	1									Some are sold some are kept to grow into cows	4	4	7	1	2	1|2|4|3|5	I like the though of the cows being kept with their mamaâ€™s	Non	4	4	4	2	2	3	1|2|3|4|5|6	A lot of those things sound like cruelty	In barns at night out on the range during the day	7	7	7	3	2	2|5|1|3|4	I like the idea of the cows being treated humanely	2	5	5	5	4	5	5	5	2	6	4	6
	61	can	655	1	kill them or sell them	4	4	4	5	2	4|2|3|1|5	Again, no ideal solution here. The best option would probably be to sell the calf to another farm who needs it. However, I would like to see a horomone growth given to female cows to produce milk longer before needing a calf									They remove the horns	3	3	5	5	2	3	1|2|3|4|5|6	Ideally, I would like the cows to keep their horns. However, it may not always be feasible. If possible I do support the way the cattle are managed so that they can keep their horns, but I would not completely oppose removing them because of economic reasons.	Inside a barn	2	7	7	5	3	4|3|1|5|2	I believe cows should be allowed to roam free on pastures, but I also agree that they should be given a choice to go outside or stay in the barn because some days outside can be too hot for them. I also support the production of plant-based milk because it reduces the number of cows in captivity	5	2	4	4	3	4	3	2	2	4	3	4
	62	can	744	1									They have to take care well of the calves	3	3	6	5	4	2|3|1|4|5	Farmers leave the cow and calf together until the calf is weaned and then raised for beef	This can be overcome by doing dehorning but it is a painful process but to take extra cautious to take the milk from cow	1	3	5	6	4	3	1|2|3|4|5|6	I support farmer's leave the horns intact but change the way cattle are managed to reduce the risk associated with horns	They keep their cows inside a barn and fed harvested grass and other feeds	6	5	6	5	3	1|5|3|2|4	Farmers can keep inside as well as outside the barn and feed the grass and other feeds	2	2	2	2	2	2	2	2	2	5	5	6
	63	can	502	1									raise themmm	1	1	3	7	1	3|5|1|4|2	leave cows alonee	stay away from the horns	1	1	6	7	1	3	1|2|3|4|5|6	That is animal cruelty to not let there horns develop. Plant-based milk would keep the animals out of harms way	In barns and milk them when needed. They have a production line that churns the pasteurized milk and then they go through the process of getting it ready for in store sales	7	7	7	6	1	4|5|3|2|1	i like cows	6	6	6	6	6	6	6	6	1	6	6	6
	64	can	431	1	not suree	1	1	7	1	1	3|1|4|5|2	i dont like any of this									years a go theywere cutoff i dont knowwhat they do today	4	1	6	1	1	3	1|2|3|4|5|6	i dont like cruelity	years a go they were kept outside in the summer gras fed and water in the winter they were put in the barn and fed hay and water today most farms have huge numbers of cattle and they are raised and fed in huge barns	7	7	7	1	1	2|4|1|3|5	i was raised on a farm and outside is best	5	5	5	5	5	5	5	5	5	6	6	6
	65	can	419	1	Not sure, I would assume for them to make more money they end up using it for veal	1	3	4	4	4	4|1|5|2|3	I think the cows should be treated humanly and not slaughtered for veal.									They rip the horns off	3	4	5	3	3	3	1|2|3|4|5|6	Iâ€™m not too educated on the affects of genetic modifications	Together	4	3	4	3	3	3|4|1|2|5	Not sure about genetically modifying but I donâ€™t think cows should be tortured	4	4	5	4	4	4	5	4	2	3	1	5
	66	can	1048	1									They let them stay with their mother for a short period	3	2	5	2	2	1|3|5|4|2	I donâ€™t support genetically altering the cow	They put them in individual stalls	3	1	5	2	2	3	1|2|3|4|5|6	I donâ€™t support genetically altering the cows or plant based milk	They keep them inside a barn	6	4	5	2	2	1|5|3|2|4	I donâ€™t support plant based milk	4	4	5	5	4	4	5	4	1	4	3	5
	67	can	567	1	Butcher them	5	3	7	1	1	1|3|5|4|2	Not interested in fake milk									They cut the horns	5	3	6	1	1	3	1|2|3|4|5|6	Milk is milk, you can't fake it. Now, it's just a matter of how to optimize so that both cow and humans get the best outcome.	On pasture or in barns	6	6	6	1	1	1|4|3|5|2	Not interested in fake milk, let's just find a way to make the current situation better	5	4	4	4	5	5	4	5	1	5	4	5
	68	can	389	1									Send them to the veal industry to die if they are males and if they are females use them to produce milk when they get older	1	1	1	7	4	2|4|1|5|3	I do not support separating the calf from its mother and I do not support raising them for beef and I do not support using cows to produce milk. The milk is for the calf and not for humans. It is atrocious that we think we should steal milk from calves and steal the calves from their mothers.	They cut off the horns or prevent them from growing somehow in the first place	1	1	7	7	4	3	1|2|3|4|5|6	I believe it is a disgusting practice to mutilate an animal like that. I believe that farmers should stop harming cows and using them as commodities. If you get hurt by the horn of a cow that is your fault for oppressing them!	In factory farms with no access to outside! So in the barn and fed with other feeds	1	7	7	7	4	3|4|5|2|1	I do not believe that farmers should own cows and use them to produce milk. I believe that all cow farmers should switch to producing plant-based milks for the sake of animals, the environment, and the health of the consumers. Say no to dairy!	6	6	6	6	6	6	6	5	4	6	6	6
	69	can	341	1									They feed it healthy nutritional things to make sure the baby is healthy.	6	3	3	2	2	1|4|5|3|2	I have no idea or interest in how cows make milk.	They cut them off.	6	2	4	2	2	3	1|2|3|4|5|6	I'm not interested in how farmers deal with cows.	Free roam.	2	6	6	2	2	2|3|4|5|1	Let them cows roam free.	5	4	5	4	5	4	5	5	2	5	5	5
	70	can	1192	1	Unsure	2	3	4	1	1	2|3|1|5|4	I don't support cowless milk									Probably keep them separate from other cows	1	1	7	1	1	3	1|2|3|4|5|6	I don't support cowless milk. Farmers can keep the cows with horns separate from the others	kept on pasture	3	6	7	1	1	5|2|4|1|3	I don't support cowless milk at all	5	5	5	5	5	5	5	5	2	6	6	6
	71	can	773	1	they send them for kill to get meat	1	1	1	7	3	4|2|5|1|3	I do not eat meat and cow is like a mother as she feeds us her milk. our own mother breastfeeds for 6 moths but cow feeds us for rest of her life. need to treat all animals with care and kindness									they cut them	1	1	5	7	5	3	1|2|3|4|5|6	cows should not be hurt in any way	keep them in tight congested area under unhealthy condition we need to stop being selfish	5	6	6	5	3	5|4|1|3|2	allowing cows choose what they want to do is the humane thing to do	2	2	4	2	3	4	3	3	4	4	3	3
	72	can	374	1									no idea	2	1	1	1	1	4|5|1|3|2	well i dont drink a ton a of milk so anything that helps cows I am all for it	no idea	4	4	3	4	4	3	1|2|3|4|5|6	whatever is less painful	in barns not free range	5	6	5	6	6	2|3|1|4|5	cow are not treated the best but people love dairy products	4	4	4	4	4	4	3	4	4	4	4	4
0	73	can	1140	1									n/a	4	4	3	4	4	5|1|4|2|3	n/a	Don't know	1	4	4	4	4	3	1|2|3|4|5|6	n/a	n/a	3	4	4	4	5	2|4|3|1|5	n/a	4	4	4	4	4	4	4	4	4	5	5	6
	74	can	356	1	I assume they are used for food - veal	1	3	4	2	2	4|1|3|2|5	None of these are great solutions honestly									cut the horns off	2	3	5	2	2	3	1|2|3|4|5|6	I dont want cow or people to be hurt - but I still want cow's milk	I believe both methods are still used to keep cows	3	7	7	2	2	4|5|2|3|1	I think all creatures should be treated with kindness and allowing cows to graze in pastures is normal and natural	6	5	5	5	5	6	5	5	3	5	6	5
	75	can	1126	1	they send them to produce meat	1	2	1	6	6	2|5|4|1|3	i try to put myself in the cows and calf's place									i don't know, i have never seen a kind of cow with horns	1	4	4	5	5	3	1|2|3|4|5|6	cows have rights	i don't know	3	5	6	5	3	4|1|5|3|2	i don't how to explain except that cows shouldn't be only in farms they should be free like other animals	1	2	1	1	1	1	1	1	1	5	5	3
	76	can	606	1	These cows are auctioned off	7	1	6	1	1	1|5|2|4|3	They know what is best for their animals									The horns are removed	7	1	5	1	1	3	1|2|3|4|5|6	The farmers are doing what is best to keep themselves safe	Cows are milked in the morning and in the evening. During the daytime, they are in the pastures. Cows sleep in the barns	3	5	7	1	1	3|2|5|4|1	Personally, the cows should spend time outside.	6	6	6	6	6	6	6	4	6	6	6	6
	77	can	427	1									they raise them to produce even more milk	2	1	6	1	1	1|2|3|5|4	I would want to cows/calves to be treated just like humans, with just and humanity, no cruelty	they take the horns out so that it's safe to drink	1	1	7	1	1	3	1|2|3|4|5|6	wasn't sure what horns were in the initial question.	kept on a pasture	2	7	7	1	1	4|5|3|2|1	they should be free on where they would like to go, either outside or in a barn	5	4	5	5	5	5	5	5	5	5	6	6
	78	can	455	1	They would sell them to a butcher or to a farm that would use them for beef.	1	1	5	7	2	3|5|1|4|2	I don't think it's right to use genetically modified milk nor is it right to just sell them right after birth. I think plant based is the best way to go.									I think farmers would cut them off or shave the edges to smooth it out.	1	1	5	7	2	3	1|2|3|4|5|6	I don't think it's right to use a hot iron or to genetically modify the cows. I think they should be left alone and also use more plant based options.	Cows are kept in a barn with the adults in one area and the young in another.	3	5	7	7	3	2|3|1|5|4	I think cows should be able to graze the outside like they would naturally but I also think plant based is the best option.	5	5	5	6	6	6	6	6	5	6	6	6
	79	can	603	1									Donâ€™t know	1	1	6	2	1	1|5|4|2|3	O not support separating so quickly from mother	I donâ€™t know off-hand but guessing they remove the horns	3	1	5	2	2	3	1|2|3|4|5|6	If preventing growth is painless I could support that but otherwise change how cows are handled	In the barn	3	7	5	2	1	1|4|2|5|3	I support not being confined to either outside or inside 100% of the time	6	6	6	6	5	6	5	4	1	5	6	5
	80	can	569	1	Sell them to other farmers.	4	4	4	3	3	1|5|4|3|2	Still prefer milk from a non cowless system. Don't have a problem selling excess cows.									Remove horns.	3	4	5	3	3	3	1|2|3|4|5|6	Don't like hurting the cows because of the horns but would still prefer having cows produced milk over a cowless solution.	Kept in barns.	5	5	4	3	4	5|1|2|4|3	Not opposed to keeping cows outside but wouldn't mind the status quo of keeping cows indoors.	5	4	5	5	4	5	4	6	3	6	4	3
	81	can	1417	1									Take care of them.	3	2	5	1	1	5|2|4|1|3	I think it is best to keep the calf and cow together.	I'm not sure. I wasn't even aware of this issue.	1	1	5	1	1	3	1|2|3|4|5|6	I don't support anything that will cause harm to cows.	Cows are kept in barns.	7	6	7	3	1	2|3|4|1|5	I don't support cowless milk as it sounds so unnatural.	5	4	6	5	4	5	5	4	4	6	5	6
	82	can	694	1	Generally they are kept as veal calfs.	7	1	1	1	1	2|4|5|1|3	I'm perfectly happy with our dairy industry as it currently exists in Canada									They are removed by sawing or snipping them off	7	7	1	1	1	3	1|2|3|4|5|6	I'm fine with current horn practices in dairy and beef cattle	They are kept in a feed lot to allow for quicker access to the dairy barn	7	7	1	1	1	3|1|5|2|4	The current system works but with automated milking you could also allow for automated access to limited amounts of pasture too	6	4	6	5	6	6	6	6	1	6	1	5
	83	can	962	1									probably feed them with grass and let them grow bigger, may sell their meat or select some of them to continue breeding and produce milk, I am not 100% sure	4	1	7	5	1	3|2|1|4|5	plant based is good, but don't think it can totally replace the real calve meat. For drinks, I actaully think plant-based is better than regular milk, as during sterilization, most nutrients and the essential protein is destroyed, so plant based could be better, but I definitely oppose the use of GM growth hormone, it's not natural and no much research has shown if it's really beneficial or may c…	probably cut their horns or remove them	1	1	7	7	4	3	1|2|3|4|5|6	I think using an hot iron is really unethical and cruel, I would rather not eating meat and milk and use plant-based option	unsure	1	7	7	5	1	3|1|2|4|5	I think cows should have a choice to stay outdoor and I really like the idea of computerized gate, they should be living in nature, like the free-run chicken	6	5	6	5	5	4	5	5	2	5	6	6
	84	can	1050	1									Isolate them and feed them separately	7	4	4	1	1	4|5|1|3|2	Separation of the cow from the calf is not necessarily always a bad thing	Dehorning	6	7	5	1	1	3	1|2|3|4|5|6	It is best to choose breeds that have polled genetics, otherwise dehorning has more advantages than disadvantages	Indoors in individual stalls	7	6	7	1	1	3|1|2|4|5	Indoors for protection from predators and easier access to food while outdoors could lead to a better end product	4	5	6	3	4	5	6	4	3	5	6	1
	85	can	774	1									To the best of my knowledge, they raise them to reproduce and they, in turn, are productive as far as milk and meat are concerned.	3	1	5	1	1	3|5|2|1|4	The most humane way of dealing with cows and their calves is to keep them together for as long as possible. To produce cowless milk is unnatural as is treating the cow with GMO hormones.	I am not altogether sure	1	1	7	1	1	3	1|2|3|4|5|6	Using a hot iron to burn tissue around the horns seems unusually cruel. Genetically modifying cows is not only harmful to the cows but also harmful for human consumption as well. Managing the handling of cows and keeping the horns intact is a better solution. Cowless milk is also not an option.	I am not altogether sure but I would imagine that both methods are used	2	6	3	1	1	5|2|1|4|3	Depending on the climate, it would be cruel to expect cows to remain outside on pasture indefinitely. To keep them locked up in a barn is equally cruel. Perhaps the ideal situation would be to have a computerized gate to let cows choose between outdoor pasture or an indoor barn. Plant - based milk seems unnatural.	6	6	6	6	6	6	6	6	6	6	6	6
	86	can	1593	1									Feed them sell them	4	1	4	3	1	3|4|5|1|2	Doesn't sound healthy choice	Cut them off	4	1	4	2	1	3	1|2|3|4|5|6	Had too	In a barn	5	5	6	1	1	1|3|4|5|2	Gives choice as they wish	4	3	4	4	2	4	2	2	2	4	6	6
	87	can	733	1	Raised for veal. Calves are killed.	4	2	3	4	3	1|2|5|3|4	Not a fan of hormone treatment either for the cow or for those consuming the milk. Without more information it is hard to know when it is best to remove the calf from the cow.									Horns are removed.	3	3	4	4	3	3	1|2|3|4|5|6	I feel like I really need to know more in order to truly assess my opinion on these choices. My preference is to see a change in management so that the animals are left alone, or to use plant based options. But I don't have strong feelings about these things and don't feel there are simple choices or answers.	Depends on the farm. Many are now kept in the barn. But farms also use pasture in summer and then barn for winter.	3	3	4	4	3	5|4|2|1|3	Making these choices is not simple. For example you can keep on pasture, but how then is winter protection provided (not stated in your choices). For all of these I don't have great objection or great support.	5	5	6	5	5	5	4	4	2	5	5	6
	88	can	1182	1	THEY SEND THEM TO SLAUTER HOUSES	2	3	3	4	4	1|5|3|2|4	I HAVE A LOVE FOR ANIMALS AND DO NOT LIKE TO SEE THEM ABUSED									THEY HAVE THE HORNS REMOVED	1	2	5	3	2	3	1|2|3|4|5|6	COWS SHOULD BE ALLOWED TO KEEP THEIR HORNS AND LIVE NATURALLY	NORMALY COWS ARE KEPT IN BARNS	2	7	7	4	3	2|3|5|4|1	I LOVE COWS MILK BUT I DO NOT WANT COWS MISTREATED JUST TO GIVE ME MILK	4	6	6	4	5	4	2	2	5	6	5	6
	89	can	263	1	they sell the calf.	5	4	3	3	4	1|5|3|4|2	It is a responsible to raise cows and calfs.									They manuever away from their horns; and they set them in cages to milk them using modern technology.	4	5	4	3	3	3	1|2|3|4|5|6	It seems a cruel to handle the horns of cows this way.	They are placed in barns and left left out in the morning to graze from grass and return them to the barns at night.	5	5	5	5	5	1|2|5|3|4	Seems like a good idea.	4	5	5	5	5	4	4	5	4	5	4	5
	90	can	695	1	I believe they are sent to slaughter for their meat.	1	1	1	4	1	3|5|4|2|1	I don't like the idea of slaughter period. Farmers may want to change their area. It is not up to me, except that I can decide to stop buying their products.									In some cases the horns are removed. In others the animals keep horns.	1	1	4	4	1	3	1|2|3|4|5|6	Again my answers reflect my preferences. I dislike the idea of using a hot iron to sear the animals, just as I dislike the idea of branding. It seems barbaric.	They send the cows to pasture during the day and bring them back to the barn at night. This would be weather permitting.	4	1	1	4	4	4|3|1|5|2	These are my preferences for the keeping of cows, if this practice should proceed. Non dariy milk products are totally different type of farming and would take much retraining of both the farmers and the people who buy the milk products.	4	4	4	5	4	4	1	1	4	4	6	6
0	91	can	1006	1									I do not know	4	4	4	4	5	2|1|4|5|3	do not know	do not know	4	4	4	4	4	3	1|2|3|4|5|6	do not know	don 't know	4	4	4	4	4	3|5|2|1|4	do not know	3	3	3	3	4	3	3	3	3	4	4	4
	92	can	1611	1									I would think they would keep the female calves so that they would eventually becoming milking dairy cows. I guess they would sell the male calves.	2	3	4	2	2	2|1|3|5|4	I don't like genetically modified anything in our food chain as we don't know the long term effects. It seems cruel to allow an animal to bear offspring and then to have it taken away immediately. I think animals have more of a maternal instinct than we give them credit for.	Never realized this so I assume they remove them	6	1	4	1	1	3	1|2|3|4|5|6	After reading little about dehorning, I can agree with it if the farmers are aware of and use pain management techniques for the cow and it is done soon after the calf is born before the buds have a chance to adhere to the skull. It seems to be necessary for the safety of both farmers and the other cows. Not sure how farmers could modify the way they handle the cattle to keep themselves safe, but…	Since I see cows in pastures when driving in the country, I would hope that this was indicative on how farmers keep their cows.	2	7	7	1	1	2|5|3|4|1	Wow, I had no idea. I think the animals should be allowed to roam freely. More humane.	6	6	6	6	6	6	6	4	6	6	5	5
	93	can	1740	1	Kill them and sell the meat	1	1	7	7	1	4|3|1|2|5	I prefer the more humane alternatives and think we don't necessarily need to consume as much beef as we do. I don't like the idea of "raising a calve" that has been seperated from its mother right after birth "to be slaughtered as veal or beef" I also don't want GMOs, growth hormones in the food I eat									I accidentally hit enter on the previous page before I finished answering. I like that idea of cows being able to go on the pasture and roam freely there, and I also like the option of them being able to choose. It just makes me feel like thats better treatment. They remove the horns	7	1	5	7	1	3	1|2|3|4|5|6	I don't love the idea of hurting the cow but I think a one time hot iron would be ok if it prevents future injuries. I don't want them to be genetically modified. I don't think thats safe. I'm not sure what all would be involved in changing how the cattle were managed to reduce the risk so that might be an option but i need more info. I think its good the world is turning to more plant based prod…	Inside a barn?	4	7	7	7	1	5|1|3|4|2	I don't like the idea of genetically modified anything. I don't LOVE	6	6	6	6	6	6	2	1	1	6	6	6
0	94	can	1508	1									keep fresh everyday	7	7	7	6	6	5|2|4|1|3	do the right thing	keep watching them	6	7	6	6	6	3	1|2|3|4|5|6	i think that is the right thing to do	keep their clean	6	7	7	6	6	4|5|3|2|1	good for them	5	4	6	6	6	6	5	5	5	6	6	6
	95	can	783	1									Separate from mothers and groom	3	4	5	4	4	5|3|1|4|2	All animals should not be endanger because of personal use	Caged in a separate barn for easy monitoring while milking	1	5	6	5	5	3	1|2|3|4|5|6	Animals should not be injured	In the barn	6	5	5	4	4	5|4|2|1|3	As long as cow are properly taken care of,any part can be use for feeding	6	4	4	5	4	5	3	3	3	6	6	6
	96	can	992	1	I am unaware	3	3	3	3	2	2|5|4|3|1	I was unaware that farmers sold excess cows to be slaughtered or to be raised as beef. I am not a big fan of any of the suggestions especially cowless or "plant based" milk ( although I am sure many people would support this) nor the use of growth hormones									I am unaware	2	2	5	2	2	3	1|2|3|4|5|6	I do not like that farmers use a hot iron to burn the tissue around the horn bud, it seems very inhumane. Also I do not like the idea of genetically modifying them so that they are not born with horns. I htink it is best to change the way the cows are managed	I believe they are kept on pasture	4	5	5	3	2	1|4|3|2|5	I do not like the idea of cowless milk as I do not really like the taste of non-dairy milk. I prefer if cows are able to graze in the pasture or allowing the cows to choose if they want to be inside or in the pasture	5	4	5	4	5	5	4	3	2	5	6	5
	97	can	1010	1									I don't know but I certainly hope they take the best care of them that they can. They better not take them away from the mama !!	1	2	7	1	1	5|1|4|3|2	They are interfering with Mother Nature's Life cycle. They should Not ... keep the mother and calf together and let them go till weening is complete like other animals. I feel it is too cruel the way it is done. Should not do hormones as this affects the cows and the recipients.	Hopefully they just put a cork on them.	1	1	7	1	1	3	1|2|3|4|5|6	There should just be a way to file them down or cork it.	in the stalls/ barn and feed. Hopefully they are able to roam around.	3	7	4	1	1	3|1|5|4|2	Shouldn't really be IN OR OUT ... with the gate revolving is the best approach they get the best of both worlds.	4	4	6	4	5	4	6	6	5	5	6	5
	98	can	1182	1									They could be used for meat, or perhaps sold to other farmers, or grown for the next generation of dairy cows.	4	1	4	1	1	2|5|3|1|4	I really don't have a preference either way, if this is what they do today then it works for me.	I would imagine that they are cut off and filed down.	5	1	6	1	1	3	1|2|3|4|5|6	If it doesn't come from a cow then it isn't milk. I'm not comfortable with genetic modification.	They are most likely kept in a barn for the most part.	4	4	4	1	1	2|4|5|3|1	Considering the climate we live in, keeping them indoors doesn't seem like such a bad thing, so I have no preference either way.	4	5	5	5	4	5	5	4	2	3	3	5
	99	can	1986	1	They sell or kill them for meat.	2	4	4	7	7	1|5|3|4|2	I find the way that cows are raised on farms nowadays is cruel and unnecessary. The amount of meat the average person eats is in fact too much, yet almost all restaurants, fast food chains and lifestyles in North America revolve around meat. It's not simply an issue with the farms that kill the animals as soon as they can, sometimes even by feeding them chemical fertilizers meant for plants, sepa…									I have no knowledge on this. However, I would assume they cut the cows' horns off.	2	4	6	7	7	3	1|2|3|4|5|6	Using hot iron seems cruel, when they could simply change the way they handle cows. It seems like a very lazy and painful way to deal with the issue. Just like I said in my former statements on this survey, I support sustainable, animal-free alternatives.	To the best of my knowledge, most farmers do both. They typically have a barn and a pasture. However it most likely depends on which farmer you're speaking to.	3	6	6	7	7	5|2|1|4|3	I believe and support in the production of sustainable, animal-free meat and dairy alternatives. Having cows kept inside a barn seems mean, so having a choice between both would be more ideal.	6	6	6	4	6	6	2	2	1	6	4	5
	100	can	915	1	Some are sold to other farmers and some may be grown and then sold as meat animals.	7	3	7	1	1	4|1|2|5|3	I do not believe in "cowless" milk so would not want plant based milk. As far as young calves being taken from cows at some point and then raised for meat, I do not oppose that as long as the calf is raised in a safe area and not mistreated.									Horns are generally removed.	3	6	6	1	1	3	1|2|3|4|5|6	I was born and raised in an agricultural area of the Maritimes and I believe that all animals should be treated with respect and care and with compassion and I believe most, if not all, farmers treat their animals in this fashion. Also, I believe the dairy industry is a legitimate and necessary industry and I personally do not support anything that would lead to the decline of that industry. If f…	In the area in which I live, dairy cows are kept on pasture during the spring, summer and fall months but in the winter are kept inside a barn and fed harvested grass and other feeds.	6	7	7	2	1	4|2|1|5|3	In the good weather cows should be able to graze on grass and be provided with a barn for cover/protection overnight if they want, and definitely when the season changes to cold/winter weather then cows should be provided with warm barn protection for sure. Thus, my answers above. At the end of the day, most people of my generation will always associate "milk" with an animal and primarily a cow.	5	5	6	6	6	6	5	4	6	6	6	2
	101	can	3596	1	Sell as cows for another farm, or slaughter for veal.	4	3	5	3	7	2|5|1|3|4	It is just delaying the inevitable, sure it'll leave less calves around which mean less calves to sell and slaughter, but I just don't like the idea of hormones. I gave a reason for cowless milk in the last question and my response in the same as well. It's done for a reason, I'm mostly glad that the cows aren't just slaughter and berried at birth and wasted. Humans are omnivores, except for vega…									I think the horns just get sawed off.	1	7	7	3	7	3	1|2|3|4|5|6	I don't like the hot iron idea, forgetting about the inhumain aspect of it, it could also lead to infections which is not fun for the cow and (I would assume) the farmer too. Just as super furry cows were genetically modified, albeit slowly through natural selection, for the cold weather, hornless cows can be developed for domestic use. I think managing around a safety hazard, such as horns, shou…	I would think that there are farmers of both types, though I do associate pasture cows with meat cows rather than dairy cows since I'm aware dairy cows are pumped with hormones. I'm not sure what hormones do, but I would assume the farmers have to keep a close eye on the cows.	3	4	4	2	6	4|2|3|5|1	I don't like plant base milk because it's a waste of the plant material, way too many oats go into making a single cup of milk, I'd rather make 200 oat cookies than have a cup of milk. And they don't taste good. I don't mind the idea of cows going out to graze, I don't know whether there are dangers to letting a cow that has been pumped with hormones to continuously produce milk out onto the past…	5	4	5	3	3	6	4	4	1	3	1	3
	102	can	3993	1									Vets to keep delivery safe and monitor health and growth.	3	1	3	1	1	1|4|5|3|2	Babies should be kept with mothers. They pass on natural antibodies and other health benefits to their young. Milk is one of the most nutrishinal substances as it is, and should be natural.	no idea	5	2	4	1	1	3	1|2|3|4|5|6	I would support the tissue stunted to prevent horn growth as long as it is not traumatic and painful. Leave milk natural.	They are kept in pasture sometimes and rounded up to milk. Some are kept ready to be milked, then rotated daily.	5	6	7	1	1	5|2|4|1|3	more natural and humane / they can roam , socialize and get a little exercise	5	5	5	4	5	5	5	3	5	6	5	6
	103	can	5025	1	They sell them to other farmers	5	3	6	1	1	3|5|4|1|2	There is nothing wrong with the existing sysem									They will some times cut off the horns	4	5	5	1	1	3	1|2|3|4|5|6	system is fine	Both here I see cows out when the weather i good and they are barned during the colder months	5	4	6	1	1	1|3|4|2|5	The existing system is fine	4	4	4	5	4	4	4	3	5	5	4	5
	104	can	88	1	nothing	2	3	3	2	2	1|5|4|3|2	nothing									i don't know	3	3	3	3	3	3	1|2|3|4|5|6	none	nothing	3	2	3	3	2	4|1|2|5|3	nothing	2	2	3	3	3	3	2	2	3	3	3	3
	105	can	303	1									They birth them and either raise or sell them, depending on the gender and the farm.	4	5	6	6	4	1|4|2|3|5	I don't have strong opinions on the topic, but I went with my gut instincts.	Removing/trimming the horns. I'm honestly not sure	2	5	7	6	4	3	1|2|3|4|5|6	I don't have anything to say about my responses.	In a barn in individual stalls.	4	7	5	6	4	4|5|1|2|3	I strongly believe the cows should in general be able to chose, only being forced indoors when necessary for milking, etc.	6	5	6	6	6	6	4	3	1	4	4	4
	106	can	432	1									dont know	3	1	6	1	1	2|1|4|5|3	the last one would be the more humane way to deal with newborn calfs	no idea	1	1	6	1	1	3	1|2|3|4|5|6	i never knew they burn the tissue around the horn. kind of sad.	not really sure how they keep them...	3	7	7	2	1	4|5|1|3|2	its more humane to keep them outside or at least give them the option to go into the barn or outside	5	5	6	3	5	5	5	4	2	4	5	3
	107	can	337	1									They raise the females to be dairy cows, while the males are sent off to be made into veal.	3	6	7	1	2	1|5|3|4|2	Stop trying to make soy happen/	They keep them in a pen and milk them through bars, I guess?	3	6	7	2	4	3	1|2|3|4|5|6	I don't want animals hurt, but I don't think turning away from them will be beneficial, either. They need us.	In a barn, you even said so.	2	7	6	2	2	2|1|3|4|5	Be nice to cows.	4	4	6	5	6	6	4	2	6	6	5	4
	108	can	426	1	Either sell the calves or turn them into veal I suppose.	2	3	2	6	6	2|5|1|3|4	As much as I like eating meat, the way cows are treated for their milk and meat churns my stomach and I wouldn't mind switching to plant based alternatives if they were cheaper and more readily available									Sand them down or rip them off	1	2	6	6	6	3	1|2|3|4|5|6	I didn't know that they burned horns off. That's pretty inexcusable	They keep them on a pasture	4	6	6	6	6	1|3|2|4|5	Cows are big creatures, I think a pasture is a better environment to be in for them	5	5	6	5	5	5	5	3	2	6	5	2
	109	can	371	1									I think that they sell them at auction after a little time since they have no use for them.	5	3	5	5	2	2|5|4|3|1	I don't see how cowless milk can actually be real milk.	They cut them when they are young.	2	3	5	3	2	3	1|2|3|4|5|6	I don't see what I could explain really since it's my opinion.	I would tend to believe that in winter they stay inside the barn and in the summer they can go outside on pasture.	4	5	6	3	2	4|1|2|5|3	It's only my opinion so I can only say it's what I believe is the right thing.	4	4	5	4	4	5	4	5	4	4	4	2
	110	can	327	1	I would guess that the excess calves are sold to slaughter houses for veal and meat	5	2	4	4	3	4|1|5|3|2	Well there is probably no right or wrong answer to this, i am going to go along with the way it has been for years with no dramatic changes									when they are young they would cut them off?	5	3	3	3	3	3	1|2|3|4|5|6	Again it has been a tradition for a long time so just keep doing it	most are kept n barns	4	5	4	3	3	5|2|1|4|3	both options are ok with me barn or pasture	3	3	3	2	3	3	3	4	1	4	3	5
	111	can	412	1									i am not sure what happens to calves. i dont want to know if anything bad happens to baby calves	4	3	4	4	4	5|4|1|3|2	why...	unsharpen the horns?	3	3	4	4	4	3	1|2|3|4|5|6	do not touch their horns and dont hurt them	i suppose they are kept in barns and being fed well...and sang to..	4	4	4	4	4	4|2|5|3|1	i ask myself why...	4	4	4	4	4	4	4	4	4	4	4	4
	112	can	557	1									Farmers put the baby cows in separate enclosures then the older cows.	4	4	4	2	4	4|3|2|1|5	I think the baby cows should be with their mothers in the early stages of life.	I think they cut the horns off of the cows or they build better enclosures	4	4	6	2	2	3	1|2|3|4|5|6	If the cows are not harmed when trying to prevent their horns from not growing then I support it.	Some farmers have cows in a pan. Others keep cows in like a warehouse or shed.	4	6	5	3	2	3|4|5|1|2	I believe that cows should have indoor and outdoor access. Milk should be from cows.	5	5	5	5	5	5	5	5	1	4	4	3
	113	can	461	1	Kill them. I donâ€™t believe we use that meat which seems like a huge waste. Hopefully they can use the meat for other animals.	7	2	6	4	2	3|4|5|1|2	I feel allot more comfortable hearing what they do with the other calves.									Cut them off	6	2	2	2	2	3	1|2|3|4|5|6	Not much to explain	Either free range or inside.	6	7	7	2	2	1|4|5|2|3	Love free range idea, if we have enough space.	5	5	5	6	5	6	1	1	1	6	3	6
	114	can	702	1									They let them roam around the farm , and feed them properly.	3	5	4	3	3	2|5|4|3|1	I think Cow and calf should be kept together.. and provide mother and child bond.	They treat the injured cow.	3	3	3	3	3	3	1|2|3|4|5|6	I think there is nothing bad with having horns. Incase they should separate horned cows to non horned cowa	They have farm and let cows roam around and eat	4	2	4	3	3	4|1|3|5|2	Using computerized gate is not a good i dea i think. Cows doesnâ€™t know how to choose they will just go anywhere	5	5	5	5	5	5	5	5	5	5	6	6
	115	can	636	1									I think that cows produce much more milk that a calf need. Even human mother can provide milk even more than a baby needs.	1	1	5	6	1	3|1|4|2|5	I hope in a vegetarian world.	They cut the horns	3	1	4	7	1	3	1|2|3|4|5|6	I strongly support the veterinarian cause	They tied the cows in the stables.	1	4	7	7	1	3|4|2|1|5	I'm a vegetarian	2	3	2	4	4	2	3	3	4	3	3	3
	116	can	651	1									I would think they would grow them up to become more milk giving cows. If not that, I would think they would sell them to other farmers to be milk producing cows. If not that, then I would guess they are used for beef consumption.	4	1	7	1	1	5|4|1|2|3	GMO is a no go for me. I dont want any plant based milk just like I dont want plant based meat. Farmers do what they need to do as long as its ethical.	I would think they would cut them off, or cover the horn with something so it could do no damage	1	1	7	1	1	3	1|2|3|4|5|6	stop the plant based stuff. no genetically modifying cows as it could create more problems. And no burning tissue to remove the horns, that doesnt seem ethical	usually roaming the the pasture till its time to give milk in a stall. As long as the cow can move freely most of the time, Im okay with that.	4	6	7	1	1	3|4|1|5|2	Stop with the plant based anything. I dont know if a cow would know its making a choice to go inside or out, but if it makes people feel better then sure	6	6	6	6	6	6	6	6	1	6	5	5
	117	can	677	1									they make sure that they are well taken care of well fed / hydrated make sure that they have all the proper nutrients needed in order to produce good milk	1	1	4	7	2	3|5|4|2|1	I believe for the best growth of the calf, they shouldn't be seperated from their mom. I don't believe that there is animal cruelty when it comes to milking cows but I'd rather if we could all switch to plant based milks so that cows and calves can live their own lives and not be bothered	I've milked a cow before and the cow was strapped in a contraption. It was not a painful contraption, it was just to keep the cow in place from not running off or attacking anyone or any other animal. While the cow was being milked the farmer was petting the cow to let the cow feel safe	1	1	7	7	1	3	1|2|3|4|5|6	The less physical damage that can be done to the cow is better in my own personal opinion. I don't like the idea of animals being genetically modified or their supplements being genetically modified. God created them a specific way for a specific reason	I think they keep them on the pasture	4	7	7	7	1	5|4|1|3|2	I like the idea of cows having the freedom to be able to choose their choice of feeding and how much they would like to consume	6	6	6	6	6	6	6	6	6	6	6	6
	118	can	948	1	Not sure	4	4	4	1	1	3|4|5|1|2	I would not like a substitute for plant based I do not like this product									I am not really sure	1	1	7	1	1	3	1|2|3|4|5|6	I class this as animal abuse and I woild never condone this	I think farmers normally keep their cows in the pasture	4	7	7	1	1	5|2|3|1|4	I would not want a substitute for the real cows milk it would not taste the same	6	6	6	1	6	6	6	6	6	6	6	6
	119	can	80	1	nioooooooooooooooooooooooo	1	1	1	1	1	5|2|3|1|4	nooooooooooooooooooooooooo									mnoooooooooooooooooooooooooo	1	1	1	1	1	3	1|2|3|4|5|6	noooooooooooooooooooooooooooooooooooooooooooooooooooooooooooooooooooooooooooooooooooooooooooooooooo	nooooooooooooooooooooooooooooooooooooo	1	1	1	1	1	4|2|5|3|1	nooooooooooooooooooooooooooooooooooo	1	1	1	1	1	1	1	1	1	1	1	1
0	120	can	270	1	Sell for beef	6	4	6	4	4	2|4|1|3|5	I donâ€™t believe is slaughte but raised for beef is okay									Shave horns	3	5	5	3	4	3	1|2|3|4|5|6	Can shave horns	Pasture	4	7	7	3	5	1|2|3|4|5	Not sure	5	5	6	5	5	5	5	5	5	6	6	6
	121	can	533	1	Perhaps they use them for consumption years later.	1	5	1	5	4	2|1|5|3|4	It's more of a humane and ethically correct way, rather than slaughter the animals.									I'm not sure how the farmers deal with it.	1	3	5	5	4	3	1|2|3|4|5|6	Treating the animals in a humane way is more appropriate.	I think the cows are kept inside a barn to be fed.	2	6	6	4	3	3|1|4|2|5	I think letting the cows out to pasture is an appropriate and instinctual for the animal's behavior.	6	6	6	6	6	5	4	4	3	6	6	6
	122	can	516	1	They might be faced with that at times.	5	3	4	5	5	5|4|2|1|3	Genetically modified growtgrowth hormone									They have to be very carefcareful and wear special equipment.	5	6	5	6	6	3	1|2|3|4|5|6	It is a very delicate process farmers take to not get injured.	I think they do.	5	5	5	5	3	3|2|1|5|4	I think that is good to keep their cows in a barn where they take care of them.	3	3	6	5	6	4	4	4	5	5	5	5
	123	can	374	1	I really dont know i'm a city boy.	7	7	7	7	7	5|2|4|3|1	nothing wrong with that its how we get our meat.									i would think they would call the vet out to check it out.	7	7	7	7	7	3	1|2|3|4|5|6	milk is full of protine and vitiman d	i'm a city boy, but i would say a barn	7	7	7	7	7	1|3|2|4|5	i'm all for dairy farmers, I cant live without my milk	6	6	6	6	6	6	6	6	6	6	6	6
	124	can	485	1									Very hard during winter months to take care of these calves	4	1	3	7	1	1|4|5|3|2	Encourage every person in this country to cultivate what they need, as in Switzerland, by giving them agricultural land free.	no idea	1	1	4	4	1	3	1|2|3|4|5|6	cruel practices	inside a barn	5	6	7	1	1	1|2|5|3|4	Make all people vegetarians, half of our health problems will vanish	5	5	5	5	5	5	5	5	5	6	6	6
	125	can	340	1									no idea	1	1	1	1	1	4|5|1|2|3	no reason	don't know	2	2	2	2	2	3	1|2|3|4|5|6	just because it's not right to alter nature	in a barn	5	5	5	5	5	3|5|2|1|4	no reason	5	5	5	5	5	5	5	5	5	6	6	3
	126	can	333	1	Sell to other farms	7	1	4	1	1	4|1|5|3|2	Again treat animals as close to nature as possible									Horn caps?	4	1	7	1	1	3	1|2|3|4|5|6	I donâ€™t knoe	Pasture	4	5	7	1	1	3|1|5|4|2	I know very little about farming but I do know animals should be treated with respect and life lives as close to nature as possible	6	6	6	6	5	6	6	5	6	6	6	2
	127	can	958	1									Treat calves like babies in a way, keeping them warm and close the mother cows. Calves will feed from the mothers, and farmers can supplement their food with hay as well.	2	1	5	2	2	5|2|4|3|1	Separating calves from mothers too soon will have an impact on the calves and mothers at the same time. I think keep them together for a while is better.	Farmers treat them like part of their families, giving them food, water, shelter and do not aggravate them in any way. Never remove their younger ones from the mothers.	4	1	4	4	7	3	1|2|3|4|5|6	Had some experience in farm experience through a few clients who raise them in their farms, do not know cattle raising business, but would like to know more.	Usually in a barn, occasionally, farmers would let them come to the fields to graze and to clear land. Animals like to be outside too, but when weather gets cold, better keep the cattle inside the barn.	6	6	5	1	1	4|3|5|2|1	As much as possible keep the cows out in the fields, letting them exercize their muscles which should be good for the cows and human beings.	6	5	6	5	5	5	5	4	1	6	6	6
	128	can	263	1	They are given to other farms or they are used to produce beef.	5	2	5	2	2	3|5|1|2|4	What they are currently doing sounds like the best method.									Farmers file down their horns.	2	5	6	2	2	3	1|2|3|4|5|6	Burning off the tissue around the horn sounds invasive, other natural ways should be used.	Cows are kept in a barn to produce milk.	4	6	5	2	2	1|4|2|5|3	Using artificial ways to produce dairy milk does not sound safe. Even if it was, I will be skeptical to try it until a lot of people have deemed it safe.	3	3	3	3	3	3	3	3	3	4	4	6
	129	can	797	1									Female calves are kept for future calves, some male calves are kept while the remaining are raised for veal and beef.	6	1	3	1	1	5|4|3|1|2	Calves should be kept near to their mother, but don't have to drink their own mother's milk.	Shortly after cattle are born they can have a chemical placed on their head which dissolves the horns as they start to grow, otherwise the horns are cut off with a saw.	2	1	7	1	1	3	1|2|3|4|5|6	If cows have a a proper area to graze and rest then there is now problem for them to have horns.	Modern dairy farms keep their cows inside a barn and feed them hay and other grains.	1	7	7	1	1	2|1|3|5|4	I believe cows should be given the freedom to go outdoors when the want to and to eat grass as they were meant to in nature.	5	6	5	5	5	5	6	5	4	6	5	6
	130	can	975	1									I do not know	1	2	6	2	3	2|3|5|4|1	The farmers should respect animal rights	I don't know	2	1	7	1	1	3	1|2|3|4|5|6	Cows should not be modified	Outside	6	5	5	2	1	1|5|3|4|2	Animals should have the right to spend both time outside and inside	4	4	5	5	5	5	5	4	1	5	6	6
	131	can	286	1	they slaugter them becomes in the food chain	4	5	5	6	5	1|3|4|2|5	we need to support famers and their decision									they keep them seperated	4	4	4	4	4	3	1|2|3|4|5|6	they have to protect from injured the horns	in the barn to pasture	4	7	6	5	6	1|4|5|2|3	farmers are doing good jobs	3	2	4	3	3	2	3	3	3	5	4	5
	132	can	485	1									Calves grow up on a farm for dairy when they are older and may live in a pasture until this time. I know that this is optimistic and assume some are grown for meat.	2	2	5	3	2	1|5|4|3|2	I do not like the idea of genetically modifying things but instead think that keeping them together until needed is beneficial.	I do not know much about this unfortunately. I would assume that cows get harnessed in a stall in a barn when it comes to milking to reduce risk of injury.	2	2	6	2	2	3	1|2|3|4|5|6	I understand farm safety but I feel there are ways to prevent injury to a farmer without altering a cow and hurting them for our benefit. I like the idea of having a way that satisfies both.	I would like to believe that they can be kept in a pasture however I feel that on most large scale dairy farms they are kept in a barn.	3	5	6	3	2	1|4|2|5|3	I consider cow milk to be good in moderation and support that more then genetically created milk. I am lactose sensitive so I enjoy oat milk however I still see value in cows milk!	5	4	5	5	4	5	4	4	3	4	5	5
	133	can	623	1	They sell them	4	3	4	1	1	1|2|4|3|5	I think the cow and calf should be kept together till the calf is weaned									They are dehorned	3	4	7	1	1	3	1|2|3|4|5|6	I thik most cows are good natured and would nnot hurt workers.	They keep them inn the pasture to feed	4	6	7	3	1	1|4|3|2|5	I think cows should be allowed to pick if they want outside or not.	4	5	4	4	4	4	4	4	5	4	4	5
	134	can	603	1									they raise them to be future producers or sell some	6	1	4	1	1	5|2|1|4|3	I prefer the real cows milk I do not have any dietary restrictions	sometimes cut the horns off them	4	3	4	1	1	3	1|2|3|4|5|6	same as before	during summer months they are in pasture during the winter they are fed hay and grain	4	7	5	1	1	2|5|3|1|4	the same as before	4	4	5	4	4	5	4	5	4	4	4	6
	135	can	369	1	They sell the cow stuff to other farmers, or they sacrifice the cow and sell it to a butcher, or they lay the cow down.	4	4	1	7	6	2|3|5|1|4	Cows shouldnâ€™t be stripped away from their families, instead use alternative methods such as different sources of milk									They cut off the horns, or they can place rubber on it to prevent it from hurting others.	1	3	7	4	7	3	1|2|3|4|5|6	A hot iron is cruel and hurts the cow, alternative methods benefit both the cow and the farmer	Harvesting on grass and other feeds	7	5	4	7	7	1|2|4|5|3	They should be free to gaze	5	6	6	6	6	6	4	3	4	6	6	6
	136	can	529	1									Keep them feed them until their old enough to keep the cycle going	5	3	1	7	4	3|4|2|1|5	Still same i donâ€™t support animal cruelty of any form	iâ€™m not to bright on the situation but i guess they have whips to hit the cows	1	1	4	7	4	3	1|2|3|4|5|6	Basically same explanation	They feed the cows and bath then to get rid of pests then they milk them	7	7	7	5	6	4|5|3|1|2	Iâ€™m all for anything against animal cruelty. iâ€™m vegetarian trying to go vegan	4	4	6	5	6	6	5	4	3	6	5	6
	137	can	574	1									They are separated and bottle feed	6	5	7	1	1	3|1|4|5|2	All ready said before	They saw them off about 3 inches above the head	6	6	6	1	3	3	1|2|3|4|5|6	I dont believe we need to stop producing milk from cows. They are not being harmed in there treatment	Both, in the summer the fields are good for them. Some are brought in at night for extra feed	6	6	6	1	1	3|2|1|5|4	These animals are over all being fairly treated. Milk is a good source for humans	5	5	5	5	5	5	5	5	1	6	5	6
	138	can	538	1									They slaughter them for the meat	3	4	5	3	3	3|1|2|5|4	Keeping calf with its mother is a good thing...nothing wrong with getting milk from cows	Cut them off	1	2	6	1	1	3	1|2|3|4|5|6	We shouldn't hurt the cows by burning them	In an open field	5	2	4	2	2	5|2|3|4|1	No need for milk from plants if we are civil to cows	3	4	4	5	4	4	4	3	2	6	5	4
	139	can	164	1	escription should allow one to determine what kind of product is manufactured, produced in agriculture, extracted in mining, created in construction, type of transportation or utility provided, what is traded at the wholesale or retail level and the specific nature of service -repair, financial	7	6	5	4	4	5|3|4|2|1	escription should allow one to determine what kind of product is manufactured, produced in agriculture, extracted in mining, created in construction, type of transportation or utility provided, what is traded at the wholesale or retail level and the specific nature of service -repair, financial									escription should allow one to determine what kind of product is manufactured, produced in agriculture, extracted in mining, created in construction, type of transportation or utility provided, what is traded at the wholesale or retail level and the specific nature of service -repair, financial	5	5	6	6	5	3	1|2|3|4|5|6	escription should allow one to determine what kind of product is manufactured, produced in agriculture, extracted in mining, created in construction, type of transportation or utility provided, what is traded at the wholesale or retail level and the specific nature of service -repair, financial	escription should allow one to determine what kind of product is manufactured, produced in agriculture, extracted in mining, created in construction, type of transportation or utility provided, what is traded at the wholesale or retail level and the specific nature of service -repair, financial	4	5	4	5	5	5|1|4|2|3	escription should allow one to determine what kind of product is manufactured, produced in agriculture, extracted in mining, created in construction, type of transportation or utility provided, what is traded at the wholesale or retail level and the specific nature of service -repair, financial	4	4	6	4	5	4	5	4	5	5	5	6
	140	can	781	1									They kill a lot of them	3	2	3	5	5	4|5|2|3|1	If you want va big production of Milk i think the cow has to give birth the faster they can. I disagree with the way it's done.	I really don't know but i can suppose they Cut IT ?	2	4	5	5	4	3	1|2|3|4|5|6	Nothing to add. I don't know a lot about horns and i have already answered about Milk in the previous questions.	I'm pretty sÃ»re that farmers keep theirs animal on a small area like closet..it's not true for all farmer but most if them work like this.	3	5	6	5	5	5|1|2|3|4	I agree with the remplacement of the Milk n'y other similar Product but it's important to be carefull with the water consumption .. for exemple nuts milk used a lot of water ..	4	5	4	4	5	4	4	4	1	3	4	4
	141	can	245	1	They kill them	5	4	5	3	3	5|4|3|2|1	It is what it is									I guess they get rid of the horns somehow	4	5	4	3	3	3	1|2|3|4|5|6	It is what it is	I think they are kept on pasture	3	3	5	3	3	3|1|5|2|4	It is what it is we need cows to survive	4	4	4	4	4	4	4	4	4	4	4	4
	142	can	550	1	they sell cow meat.	4	2	5	2	2	2|3|4|5|1	people need beef.									separate milk cows from other cows.	5	2	5	2	2	3	1|2|3|4|5|6	Farmers should use the method that does no or least harm to the cows even it is not the most effective method.	Farmers make sure they feed cows enough food and water and keep them healthy.	5	5	4	2	2	2|3|1|4|5	It is always good to drink milk produced from cows.	4	4	5	4	5	5	5	5	3	5	3	5
	143	can	644	1									depends whether calf in a bull or cow. cows can be kept to produce later in life and bulls might be taken to auction to sell or nuddered to become a steer for meat. bulls can also be kept to inseminate the cows	4	2	4	1	1	5|3|1|2|4	my family is in the cattle industry and its not as bad as all the vegans and activists think	the dairy cows are debudded at a young age	5	2	2	1	1	3	1|2|3|4|5|6	i like the paying attention question	where I live cows are pastured because big barns are to expensive however where there is more money and industry barns are used to hold and milk cattle	3	4	5	1	1	5|3|1|4|2	there are pros and cons to both areas of living	3	3	4	2	3	4	3	5	3	3	2	1
	144	can	520	1									I don't know	1	1	4	3	3	4|5|1|3|2	Same answer	I have no idea	1	1	7	2	3	3	1|2|3|4|5|6	I know nothing about cows and farmer so I answered what I imagine it to be	inside a barn	3	4	7	3	4	5|1|2|3|4	Same answer as before	4	4	5	5	4	5	5	5	2	5	6	6
	145	can	952	1									Not sure	2	1	6	1	1	3|1|2|4|5	I think calves should be weaned	They study cow behaviour to lessen the chances of injury.	3	4	7	1	1	3	1|2|3|4|5|6	I think cows should be treated humanely	Inside a barn	7	5	4	1	1	1|4|3|5|2	I tink cows should be kept in barns	5	5	5	5	4	5	4	3	3	5	6	6
	146	can	457	1									I hope that they either let them grow up to have more cows to milk or sell them to another farmer.	3	5	4	4	4	2|1|5|3|4	I am starting to see the purpose of this survey. I'm being pushed towards agreeing that we should no longer use cattle for our own needs. Is that a decision based on my own feelings or a manipulation of my emotions?	I have no idea how they address this issue. One possibility is that they grind them down. Another is that they remove them. Either way, it is disturbing to think about.	2	2	7	4	4	3	1|2|3|4|5|6	It feels strange to be confronted with the realities of dairy farming. It all seems so bucolic: beautiful brown-eyed cows eating the grass in the fields, being milked by a human. But clearly that is no longer true. There are machines to milk and there are atrocious ways in which their bodies are modified for our convenience. What are we doing?	I hope that they keep them in pasture, at least some of the time. When I was a child, I lived in the country and that is what I saw. I fear that is no longer true.	2	7	7	4	4	1|3|2|4|5	I am being confronted with a lot of issues that are surprising and terrible. I have kept my eyes closed. I love the milk that we use for our frothy drinks. What would plant-based milk be like? I am being selfish and unfair to these creatures.	6	6	6	6	6	6	6	6	4	6	6	6
	147	can	1269	1									I donâ€™t know	4	5	5	5	5	1|4|3|2|5	I think itâ€™ll be beneficial for the calf to stay about longer with their mother after birth	Build a relationship with the cow?	4	3	4	4	4	3	1|2|3|4|5|6	I wasnâ€™t aware of the above information	I think they keep them to pasture	5	6	6	6	3	5|3|2|1|4	I would support them keeping the cows to pasture	5	5	4	5	5	5	5	4	3	5	5	5
	148	can	370	1	I'm sure they are used for meat	5	1	7	1	1	1|4|5|3|2	I think that we need to leave the process as natural as ever so hormones would be terrible in my opinion.									I'm sure the horns are cut off	4	1	4	1	1	3	1|2|3|4|5|6	I think that it is because of the safety of the cow and others that the horn is disabled.	Farmers usually keep there cows on pasture i believe.	4	7	6	1	1	1|4|3|2|5	I think pure cow milk is very beneficial and I also thin that allowing cows to exit or enter the indoor place is the best option	4	5	4	4	4	4	4	4	3	5	3	5
	149	can	843	1	To the best of my knowledge they put them in little huts and Chain them to it and that is where veal comes from.....Right?	1	7	4	6	6	5|4|2|3|1	I never ate veal and wouldn't..I live in rural Canada and know									They put rubber on them or I'd bet they cut them off..	1	3	4	7	7	3	1|2|3|4|5|6	Like I said cows bring just animals again...FREE THE COWS	They keep them alternately chained in the barn and in a small yard	7	7	7	7	7	4|5|2|3|1	I just worked at lakeside packers In Brooks Alberta. It was enough.I would be happier if cows just became animals again	6	6	5	6	5	6	6	5	1	6	6	6
	150	can	716	1	send them to the beef market	2	1	6	6	6	2|4|1|5|3	Artificial Intelligence in the works									Everyone will deal with it differently, for me am no a dairy farmer, but from pass experience this is a thing that will happen at some point.	1	1	4	7	2	3	1|2|3|4|5|6	Am a vegan so not in support of cow's milk as a human drink	Some are in barns, pastures and other ways in the field	4	7	7	6	1	3|1|5|4|2	Am in on the works of nature	5	6	6	6	6	6	6	6	1	2	6	3
	151	can	749	1									I have no idea on this one	1	3	4	3	3	5|1|2|3|4	Should not remove the calf right away...just wrong	I would think they lessen the horn to be less dangerous	2	3	5	2	3	3	1|2|3|4|5|6	That sounds painful with the hot iron but not sure if it is. If it is, they need to find a better way	I think there is both but I think most are kept in the barn	4	6	5	3	2	4|5|3|2|1	Still think we need real milk just treat the cows humanely	5	6	6	5	5	5	5	5	6	5	5	6
	152	can	613	1									Not sure	3	4	4	4	3	2|5|1|3|4	Nothing to say	Doing it very carefully, so no one gets injured	2	3	4	5	3	3	1|2|3|4|5|6	Its mean the way they treat the cows	Healthy	5	5	5	4	3	2|1|3|4|5	Nothing to say	5	4	5	4	3	4	3	5	3	5	6	6
	153	can	1189	1	I believe they are sold to farmers who are trying to build up their livestock numbers, or to abbatoirs for processing so the meat can be used in various pet foods.	5	4	5	2	1	4|3|2|1|5	This industry has been in existence since the Middle Ages, with very little change, and cows aren't evolving and changing in such a way as to prevent the industry continuing. Scientists have proved over the years that synthetic substitutes for several naturally occurring proteins and nutrients are not effective - in some cases parts of the population have very adverse reactions to them - so we ne…									Most cows are "dehorned" (all but about an inch above the skull are cut off) in order to prevent injuries. Since cows don't need this natural defense mechanism while domesticated, and the horns don't contain pain receptors, this alteration isn't harmful.	4	5	4	2	1	3	1|2|3|4|5|6	I think the method I described earlier, which was common practice for at least two centuries, would be the best method of dealing with the issue still.	Most dairy cows spend 70% of their lives indoors being fed in stalls and milked using automatic milking machines.	5	6	3	2	1	5|4|1|2|3	Given the sheer amount of feed the average cow needs per year, and the Canadian climate, the idea of having huge herds of cattle grazing on pastures for the entire time is completely unworkable. The tracts of arable land in Canada aren't large enough or connected enough to permit this. The current system arose due to that very issue.	4	4	4	4	4	4	3	3	2	4	4	4
	154	can	1138	1	I would guess that they are sold either for herd building or for meat.	6	1	5	1	1	3|5|2|1|4	There is no such thing as "plant based milk" It is a beverage made from plants that may be substituted for milk. An, hey, how would YOU like to be genetically modified???									I have no idea, being a city kid.	3	1	6	1	1	3	1|2|3|4|5|6	Somewhere I saw a picture of cows with ball-shaped metal tips on their horns.	No clue... city kid.	3	3	6	1	1	2|3|4|1|5	ONLY milk is milk! I wish everyone would stop trying to pretend that substitute things are just the same. And stay FAR away from genetically modified ANYTHING!!!	5	5	6	5	4	5	5	5	3	4	2	3
	155	can	287	1									I don't know.	2	2	2	1	1	5|4|3|1|2	I have no idea how I feel about this. I'm honestly quite indifferent to this.	I have no idea how they deal with the issue. I would hope they would come up with a better solution then injuring the cows.	1	1	7	2	1	3	1|2|3|4|5|6	I would need to learn much more information on this before completely supporting/not supporting.	I am not sure. That sounds about right. I can't say I know much about how farmers normally keep their cows.	7	7	5	2	1	2|1|3|4|5	I think in this case, I'm all for farmers continuing to do what they're doing with indoor barns, but also I do think flexibility is key so they should be flexible and using a computerized gate could be interesting	5	5	6	5	6	5	5	6	1	6	6	4
	156	can	540	1	I would assume they would dispose of them. Perhaps sell them to a butcher.	1	1	3	5	5	5|4|1|3|2	Most options here seem inhumane. We should try to find plant based options.									They probably saw off their horns	1	1	6	2	3	3	1|2|3|4|5|6	Burning the cows is horrible.	Kept inside barns	1	5	4	2	5	5|2|3|4|1	Again it all too inhumane let them live as they will	5	5	5	5	5	5	5	5	1	5	6	6
	157	can	1290	1									They usually feed off the mother if they are female. Males are destroyed.	7	1	1	1	1	1|3|2|5|4	Penned calves can be fed fixed amounts of mother's milk. Milk cows are too expensive to raise for meat.	In my experience the horns of the female cows are sawed off. This protects the farmer and other animals.	2	1	7	1	1	3	1|2|3|4|5|6	The cows should not be subjected to physical or genetic alteration.	From my experience they are in the barn over the winter and pastured in the spring and summer and most or the fall. When they are pastured, they come into the barn twice a day for milking.	2	7	7	1	1	3|2|1|4|5	Our children and we deserve real products. Just like not everyone supports processed cheeses, instant foods, highly processed meats like bologna and hot dogs, many also don't support milk from other sources than cows.	6	6	6	6	6	6	6	2	6	6	6	4
	158	can	812	1									Depending on the sex of the calf they can be raised ass new milk providers or as beef cattle for food	4	1	6	1	1	4|5|3|1|2	As I have dealt with various types of framing I regard my responses as learned by experience	they remove the horns with a salve that has a type of acid that causes minamal pain	5	4	3	1	1	3	1|2|3|4|5|6	I firmly believe that cows are the only way to produce milk	They take a variety of both types depending on the area they are working in	4	5	5	1	1	4|2|3|5|1	I think farmers look after their livestock to the best practices in their area	4	5	4	4	4	5	5	4	5	5	5	3
	159	can	626	1	They either kill them for meat or they try to sell them. Most Canadian farmers try to be humane to their herds.	4	6	7	5	5	3|1|4|2|5	These are good ideas for the future considering the fact that cows produce methane which is a problem for the air and climate change.									I don't know but I assume they cut off the horns to prevent problems.	4	6	7	4	5	3	1|2|3|4|5|6	I have some problems with not having dairy milk. I do drink coconut milk beverages but would rather have dairy milk.	I think most dairy calves are kept in a barn because it is much easier to deal with them in this condition.	4	7	5	3	3	3|5|2|1|4	I would rather have dairy milk form cows than plant based milk, especially when the cows are treated humanely as they are my Canadian farmers.	5	6	6	4	6	6	5	5	4	6	5	5
	160	can	425	1									They take good care of them	3	3	6	1	3	4|3|2|5|1	I dont think genetically modified milk would be a great choice for General public	Spacing between 2 cows	1	1	4	1	1	3	1|2|3|4|5|6	They should be treated nicely	In the stalls	7	3	4	1	1	5|3|1|4|2	Cows should be saved from the environmental climaties	3	3	5	4	6	5	3	5	2	4	6	6
	161	can	553	1	They are taken away from their mothers and fed to become beef that we eat	1	1	4	6	4	3|4|2|5|1	Cows are still a living animal. They should be given that respect instead of used for our own benefit									They cut off the horns	2	3	7	7	6	3	1|2|3|4|5|6	Burning a cow is an inhumae practice. It may be very painful, especially if done at a very young age	They are kept inside a barn with very little space	2	6	6	7	6	4|2|3|5|1	Cows should be able to live the life like their sole purpose is producing food for humans	6	4	6	6	6	6	6	6	3	6	6	4
	162	can	1166	1									I assume many of the calves can be raised. However, I assume they may have to humanely put some of them down. I have no idea really though.	3	2	4	4	3	1|3|2|5|4	I don't really know much about this but I assume there is a reason they separate the calf and put them in individual stalls. I would assume based on science they would do this in whatever is the least worst option or the most humane.	I really don't know but I assume they can place something on the horns to reduce the risk. I assume they wouldn't do anything to harm the cow.	1	4	5	4	2	3	1|2|3|4|5|6	I don't agree with burning the tissue as it sounds cruel. Possibly genetically modification might be an option. Also producing more plant based milk is a good option.	I would assume that are mostly kept on pasture as that's what I see in my local area. Other than that I really have no idea. I assume it is better to let the cows roam free than to keep them inside a barn.	4	2	7	4	3	5|1|3|4|2	I'm not sure how you let a cow "choose". It is a cow. I think that doesn't make much sense to me. I like the idea of plant based milk, but I think it should compliment keeping cows, not that they should stop keeping cows altogether. We need both. It should be a combination of plant based milk and cows outside on pasture.	6	6	6	6	6	6	6	3	2	6	5	5
	163	can	540	1									The males are usually castrated and raised as steers for beef or veal. The heifers are used for breeding and milking	1	1	6	4	3	5|3|1|4|2	I don't like the thought of exploiting cattle, but find it hard to imagine a world where we are all vegan.	Most breeds I believe today are polled or hornless. I remember when I was younger calves with budding horns were treated with a caustic to stop the growth, and even occasionally the horns were cut off an adult. it was a horrifying thing	1	7	4	4	4	3	1|2|3|4|5|6	Again, I am upset by the treatment of cattle in a situation such as this, but i think it will be difficult to convince a whole world to use meat and dairy substitutes,	I believe in good weather cattle are usually pastured but are kept indoors most of the winter	2	5	7	4	4	2|5|4|3|1	When at all possible cows should be free to roam the pasture.	5	5	6	5	5	5	5	6	3	4	5	6
	164	can	749	1	Males are kept to be sold as beef and females are also kept for beef.	7	1	4	1	1	3|2|5|4|1	some are humane and others are just a waste of time, non-milk is like beefless beef, what a waste of good cows.									They restrain the cows in a metal enclosure where they can milk them without worrying about the horns.	1	1	7	1	1	3	1|2|3|4|5|6	Milk is milk anything but real milk is not good for human consumption.	guessing they keep them in barns and fed grass and other feeds.	7	5	4	1	1	3|5|2|1|4	Real milk is the only milk good for human consumption, anything else will cause cancer or death.	6	6	6	6	5	6	1	6	1	5	4	3
	165	can	1604	1	sell them at auction dispose of them	7	1	7	1	1	1|5|4|3|2	first response is how things have operated for ever, no need to change not interested in artificial anything									remove the horns	7	1	7	1	1	3	1|2|3|4|5|6	no reason to change something that has worked forever not a fan of genetic modification don't think they would be able to make plant based milk that tastes right and is as good for you	kept on pasture	7	6	7	1	1	1|3|5|4|2	no need to change something that has worked forever okay to let the cows choose where they will eat as long as they're eating the right thing no interest at all for cowless milk	6	6	6	6	5	6	6	3	3	5	5	6
	166	can	751	1									The calves are taken from their parents and fed a milk supplement and sometimes sold to meat markets.	2	5	5	5	1	1|4|3|2|5	People can take medication to improve breast milk production so I donâ€™t see why cows couldnâ€™t also.	I believe farmers trim the horns and cauterize them to prevent regrowth.	6	3	3	2	1	3	1|2|3|4|5|6	I donâ€™t believe genetic modification is proven safe, and I think it would be difficult to find a way to minimize the risk of damage from the horns. I think the way farmers currently solve this problem is fine. It may cause the cows some initial pain and discomfort but it is for their own protection so I donâ€™t feel itâ€™s inhumane. People have to go through this same kind of situation in some …	Farmers pasture their cows as much as possible. I have never known a dairy farm to have their cows constantly locked up.	2	4	7	4	1	4|1|3|5|2	The gate is an interesting idea, I like the idea of Coes being able to seek shelter, but I believe that most cows would generally prefer to be at pasture.	5	5	5	4	5	5	6	6	6	6	4	3
	167	can	402	1	sell them to the beef industry	6	2	4	2	1	1|2|3|5|4	im ok with all of these execept genetically modifications									remove the horns	3	4	4	2	1	3	1|2|3|4|5|6	i dont like the idea of genetically modifing our food source more then it already is.	inside a barn	3	5	7	2	1	2|4|3|1|5	dont like genetically modified. i like that cattle can roam and eat grass in a pasture more	4	4	6	5	5	4	2	6	4	4	4	4
	168	can	899	1	I don't know	5	2	4	2	2	5|1|4|3|2	prefer natural to GMO									cut them a bit. I've no idea	4	4	5	5	3	3	1|2|3|4|5|6	prefer leaving the horns intact, natural	kept inside a barn, controlled	6	4	4	2	2	5|1|2|3|4	prefer indoor with outside pasture occasionally	4	5	5	4	4	4	5	3	2	6	6	6
	169	can	951	1									Bull calves, unless they are registered stud animals,are usually sold after birth and raised as beefers. Girl calves , depending on their progeny of milk production, are reared on the farm, or likewise sold off to be raised as beefers	6	5	6	2	2	4|1|5|2|3	The last option is only used where dairying is not for sale of fresh milk	The cows are tethered with neck braces, their hind legs bound, during the milking process. Cows rarely stab each other when grazing, unless their is food placed in front of one and not the othetr	6	6	6	4	4	3	1|2|3|4|5|6	Getting milk from cows is a natural process. You cannot replicate protein based milk in a laboratory	In warm climates cattle graze on the pastures. In farming on smaller acreages, the cattle are kept in barns and handfed	7	6	7	2	2	2|4|1|3|5	Once you have tasted fresh milk direct from a cow, nothing else tastes the same	4	6	5	3	5	4	5	5	6	6	6	6
	170	can	310	1	for meat	5	5	4	4	4	2|4|1|3|5	no comment									they cut horns	4	7	4	2	2	3	1|2|3|4|5|6	I love dairy products	inside a barn	4	4	5	4	5	1|5|2|3|4	no comments	3	4	2	4	3	4	3	4	4	4	4	4
	171	can	391	1									raising for the future grow and milk produce	5	1	3	1	1	5|1|2|4|3	I do vote for the milk produced naturally	unsure what is this question about	1	1	3	1	1	3	1|2|3|4|5|6	I do vote for the milk produced naturally	in barns	4	4	5	1	1	1|2|4|5|3	i am a fan of the natural things	2	2	3	2	2	2	2	2	2	5	6	5
	172	can	459	1									I think the farmers take the calves away from their mothers and then use them for veal or something.	1	1	1	7	7	4|2|3|1|5	Farming animals for milk or meat is inhumane and unnecessary.	I think they burn off the horns or have them surgically removed	1	1	1	7	7	3	1|2|3|4|5|6	Same reason as my previous answer, farming cows for dairy or meat is inhumane and unnecessary	In stalls or pastors	1	1	1	7	7	1|3|5|2|4	Farming animals for dairy or meat is inhumane and unnecessary	5	6	6	4	5	6	1	1	1	6	6	4
	173	can	403	1	send for meat	4	1	7	5	4	5|3|2|4|1	Food chain must be as practical as ever to sustain less waste									i really dont know	4	5	5	4	4	3	1|2|3|4|5|6	Maybe producing more milk substitutes would be less an assle	Inside the barn and in the pasture when available	4	5	7	5	5	4|1|5|2|3	Im sure that milk produces by cows left grazing in fields produce a tastier milk	5	5	5	5	5	5	5	5	4	6	6	6
	174	can	399	1									i have absolutely idea. but i am sure you will tell me.	7	7	1	1	1	5|2|4|3|1	sensible way of running a dairy farm	they must remove the horns	7	4	1	1	1	3	1|2|3|4|5|6	they do what is tried and true	a mix of both ways	7	1	1	1	1	4|3|5|1|2	dairy farms are for profit businesses	3	3	4	4	3	5	4	3	5	4	4	1
	175	can	410	1									I have no idea	6	1	4	1	1	1|2|3|5|4	Not at all in favor of no milk options	I have never seen a cow with horns	1	1	7	1	1	3	1|2|3|4|5|6	Never seen a dairy cow with horns	In a pasture	1	7	7	1	1	2|3|1|4|5	An indoor outdoor option seems best for everyone	3	5	4	6	6	5	5	3	1	5	5	5
	176	can	485	1	They are sold to other farmers who would appreciate a good deal.	6	1	7	3	1	4|2|1|5|3	Anything that goes against nature is a bad idea.									They grind them down to prevent injury.	3	2	7	2	1	3	1|2|3|4|5|6	It is cruel to interfere with horns.	They are kept outside in the fields.	3	6	7	2	1	1|2|3|4|5	Cows should live as normally as possible.	5	5	6	5	3	6	4	4	4	6	5	5
	177	can	601	1	i donâ€™t know	3	3	3	3	3	3|4|2|1|5	i donâ€™t know									they dehorn them	3	3	3	3	3	3	1|2|3|4|5|6	i donâ€™t know	they use barns that are right for their cows and climate.	5	6	5	3	3	2|1|5|3|4	i donâ€™t know	4	4	4	4	4	3	4	4	2	4	4	4
	178	can	1287	1									Sell most at auction, keep a few to grow up to keep herd diverse.	3	4	4	1	1	3|1|5|4|2	Calfs need first milk to be able to grow properly and it is better for mother too as it is less stressful and more humain.	If cows show aggressive behaviour then remove the horn, usually by sawing them off.	3	4	6	1	1	3	1|2|3|4|5|6	Modifying cows to not have horns can be problematic, however changing how farmer deals with cattle and keeping issues that may cause problems is better even if it takes longer and more work.	A mixture of feed inside and pastures. It depends upon size of operation. The bigger the more kept inside.	3	4	5	3	1	4|1|3|2|5	I think cows should have the ability to eat pasture feed when weather permits and farmers should have herds of 100 or less. Although I am unable to drink milk, many can and it is a source of nutrition for them.	5	4	6	5	6	5	6	6	6	4	4	4
	179	can	441	1									They have to feed them and keep the warm.	3	2	7	4	4	5|4|1|3|2	I just want cows to be treated and humanly as possible	I'm unsure how they deal with this but I suspect they cut off the horns.	2	6	7	3	3	3	1|2|3|4|5|6	Once again, I just want cows to be treated as humanly as possible.	I believe they are kept on pasture, at least in my area they appear to be.	2	7	7	3	3	3|1|4|2|5	I think cows should be free to wander out in pasture	5	4	5	4	5	5	5	5	5	6	6	5
	180	can	304	1									they are put aside until they grow enough	3	4	7	3	3	5|3|2|4|1	i think is bet to keep the cow and calf together	usually the farms put some protetion on the horns so it wont hurt then	4	4	7	5	6	3	1|2|3|4|5|6	i think burn the horn is a cruel thing. It is most appreciate to change the way cattle are managed	keep inside the barn. however cows that has pasture are considere more natural and more tasteful	7	5	5	4	4	3|2|5|4|1	i think for the ampunt of milk the world need keepint the cowns inside is the best option	5	5	2	5	5	3	5	2	5	4	4	5
	181	can	624	1	My guess is they are raised to become beef. Some are killed when they are young, I think this is what veal comes from.	7	1	7	4	1	1|2|3|5|4	I do not think dairy farmers will produce plant based milk. As for the other answers, they are common sense.									I guess either they put something over the horns or possibly de horn them.	7	1	4	4	1	3	1|2|3|4|5|6	as long as the hot irons do not cause undue pain to the animals I do not oppose their use. I object strongly to GMOs and do not see dairy farmers producing plant based milk.	I assume they are grass fed outside of barns but do not know. I think pasture would be healthier for the cows and their milk.	4	7	7	4	1	3|2|5|1|4	if the conditions in barns are humane I have no reason to oppose them. I object strongly to use of GMOs and I do not see dairy farmers producing plant based milk	6	6	6	6	6	6	6	6	3	6	5	2
	182	can	423	1	i have know idea what they do with them and am not interested to find out	5	2	5	2	2	5|3|2|4|1	what else would they do with them									i really don't know	2	5	5	4	2	3	1|2|3|4|5|6	never heard of any of this	they keep them locked up in barns their whole lives	4	6	6	3	1	5|1|2|3|4	some of these ideas are really out there	1	3	4	3	4	3	5	4	1	3	6	1
	183	can	1221	1	Some are raised to full grown and sold for beef. Others are sold young for veal	3	1	4	1	1	5|3|4|2|1	I do not support replacing real milk with plant based product. Unfortunately excess calves have to be sold									They would be dehorned when very young	2	4	4	1	1	3	1|2|3|4|5|6	horns need to be controlled in some way but no way seems good	Small farms would keep the cows on pasture. Large dairy farms keep the cows in barns to be fed	4	3	6	1	1	2|4|1|5|3	keeping cows on pasture would be the best way but that would not be possible on large farms	5	5	6	4	5	5	5	4	4	6	6	6
	184	can	382	1	they sell them	5	3	7	1	1	5|1|4|3|2	i don't like plant based milks, i don\t like the idea of genetically modifidying the cow,									I don't know, i image they are removed	5	3	6	1	1	3	1|2|3|4|5|6	i don't like the idea of genetically modifying anything, i worry about what it might cause that we can't see	It depends on the farm, but i believe most cows are kept in barns and fed harvested grass and other feeds	6	7	7	2	1	3|2|4|5|1	I don't like plant based "milks". It's up to the farmer to choose which method they want, although pputting the cows out to pasture is obviously the most humane.	5	5	5	5	5	5	2	5	2	6	6	6
	185	can	360	1									They are allowed to grow and either become dairy cows or used for breeding	3	3	5	1	1	3|5|1|4|2	I think it might be possible to extend he time for an individual to produce milk	they remove the horns	1	3	7	1	1	3	1|2|3|4|5|6	It is cruel to stop the production of natural horns	they are kept in a barn and fed grass and hay	4	7	7	1	1	3|1|2|5|4	I LIKE REAL MILK	6	6	6	6	6	6	6	6	4	6	6	6
0	186	can	442	1	not sure	1	1	1	1	1	2|3|4|5|1	help the aniamlals									quality	7	7	7	7	7	3	1|2|3|4|5|6	better quality	quality products	4	5	7	5	5	1|2|5|4|3	quality good for the family and aniamles	4	4	3	4	4	3	3	6	4	4	3	2
	187	can	245	1									they just deal	5	5	5	1	5	5|1|2|4|3	they can do waht they want	cut them off	4	7	5	1	4	3	1|2|3|4|5|6	is this some kinda vegan bullshit survey?	inside a barn	7	4	7	1	4	3|1|5|4|2	they can do waht they want	3	3	3	4	4	3	3	3	1	3	3	1
0	188	can	252	1									sanitary prescautions and quarantine	5	5	6	5	4	4|2|1|3|5	mied	do not know	2	2	4	4	2	3	1|2|3|4|5|6	mixxed	in a farm	5	5	5	4	4	2|1|4|3|5	mixed	4	4	4	4	4	4	4	4	4	4	5	5
	189	can	682	1									insemination	3	2	5	1	1	2|5|4|3|1	do what is safest and most natural for cows	I don't know	1	1	7	1	1	3	1|2|3|4|5|6	We need "real" milk. I hope they can find a natural solution to the horn issue.	cows are kept inside a barn and fed grass and other feeds. I think this is to keep track of productivity.	4	6	4	1	1	4|5|2|3|1	I think we need "real milk" From what I understand, Canadian dairy farmers do what is right.	6	6	6	5	6	6	6	6	5	6	6	6
	190	can	914	1	they probably send them to the slaughter house to get the meat from them. seem logical	5	5	5	2	3	2|1|4|5|3	I drink milk and I like it. I don't really see the problem. In Canada the farmer take good care of their animals and their is regulation for it. Also we need the meat, so the ''extra calf'' are not really extra when you think about it, we would have need it to make some meat at some point. Sure their is people that drink almond or soya milk but it's not everyone in the population. Some people lik…									have seen cow with horn has with no horn. I suppose the sondage want us to say that the farmer cut those horn so they dont harm other cow	3	6	6	2	4	3	1|2|3|4|5|6	If the horn can do harm to other cow, it's kind of logic that their is a way to get rid of them...	some time their are inside a barn, but we can also see them in some ''paturage'' outside.	4	5	5	2	2	5|1|3|2|4	I see a lot of cow outside when I travel. I don't think that the idea that cow are always inside is true. I like I said before, a lot of people drink real milk, so their is still a marchÃ© for the milk from cow, as the same as their is bussness for soya and aldmond milk.	5	5	5	5	5	5	5	1	1	5	5	4
	191	can	638	1	they end up as food	2	2	6	6	2	4|3|5|2|1	we should use more plant based products and let the animals live as intended									the horns are removed	2	2	5	5	2	3	1|2|3|4|5|6	i think the animal should be left the way nature intended and use more plant based products	depending on the time of year I believe that they do a combination of the two.	4	6	7	5	2	4|5|3|1|2	we need to use animals less or in a more natural way in order not to waste resources and have better products along with better care of the animals	5	5	5	5	5	5	4	4	2	5	5	5
	192	can	735	1									I had no idea this was required. Perhaps this is where beef cattle come from.	6	1	6	1	1	2|4|5|1|3	Was not aware cows had to have a calf to continue to produce milk. If they can raise the calves without their mother I have no issues with such a practice.	I have rarely seen cows with horns. If all cows are born with horns, they must somehow be removed.	6	1	5	1	1	3	1|2|3|4|5|6	Much like previous question, I prefer real milk instead of plant based or genetically modified products. Not sure that burning the tissue around the horn bud is any crueler than snipping a dogs tail or having a pet spayed or neutered.	From what I see while driving in the country, most farmers appear to keep their cows in a pasture during the day, and a barn during the night.	3	7	7	1	1	3|2|5|1|4	I think allowing cows to go to pasture is more humane. I am not a big fan of plant based or genetically modified products. I prefer fresh and real.	6	6	6	6	6	6	6	6	1	5	2	6
	193	can	266	1	Sold as veal?	3	4	7	4	6	4|5|2|1|3	The least violence possible the better.									Horns knocked off	1	3	5	2	3	3	1|2|3|4|5|6	Pool noodles on the horns	Confined and grain fed	3	6	7	3	3	1|4|5|2|3	Free range grass fed all the way	6	5	6	6	6	6	6	3	1	4	2	3
	194	can	647	1									They feed the calves with milk to help them grow so they can produce milk as soon as possible.	1	1	2	1	1	2|1|3|5|4	Seperating animals from their mother at birth is very cruel, it's like a mother being ripped apart from her child.	No Comment	2	3	2	3	2	3	1|2|3|4|5|6	I have no reaction	They would give them proper food and water so they can make good milk	5	6	5	4	4	1|3|4|2|5	This method is more humane and way less cruel	4	5	5	4	5	5	4	5	5	6	4	4
	195	can	586	1	They are sold as veal.	1	1	1	7	4	2|3|1|4|5	It's horrific what we do to animals. Any step away from that is a step in the right direction.									Horns are removed inhumanely.	1	1	7	7	4	3	1|2|3|4|5|6	Humans are cruel to defenseless cows. They get away with this because cows don't fight back.	Kept in barns and grain fed. If outside, they're left out in nasty weather and not kept clean. Drugs help to keep the animal alive.	1	6	6	7	4	4|5|3|2|1	If cows are to be kept, they should be housed humanely and given freedom to socialize and not force-fed.	5	5	6	5	6	6	5	5	1	5	6	3
	196	can	555	1									They put sperm in them every year	1	1	4	7	1	2|5|3|1|4	It's all mean , cows should be with there young.	They cut them off	1	1	1	4	4	3	1|2|3|4|5|6	Leave the cows alone.	I really do not know . There should be strict rules for feed	1	4	7	5	4	5|3|1|4|2	Keeping all animals in confined is cruel	6	5	5	6	5	6	5	5	1	5	6	3
0	197	can	249	1	Sell as meats	6	1	4	2	1	5|3|4|1|2	As usual way									Trim off the horns	3	1	7	3	1	3	1|2|3|4|5|6	I prefer farmers to continue getting milk from cows in a less cruel way	Kept inside a barn and fed harvested garss and other feeds	2	7	5	1	1	3|1|5|2|4	Cows can choose to go inside or outside	4	3	4	4	4	3	4	3	5	3	3	4
	198	can	1073	1									Butcher them	2	2	6	2	2	2|1|4|5|3	Dont like anything that's genetically modified	Cover up the horn	2	2	6	2	2	3	1|2|3|4|5|6	Don't want them to hurt the cows and dont want genetically modified milk	Kept inside a barn	3	6	6	2	2	3|1|2|4|5	Best is to let the cows ha	4	5	5	4	4	4	5	5	4	6	5	6
	199	can	311	1									They nurture the new calves.	3	2	5	3	2	2|3|5|1|4	Keep the calves and cow longer together	Train them not to injure other cows.	3	1	5	2	2	3	1|2|3|4|5|6	Safe	Farmers usually keep their cows in the barn.	6	4	5	3	2	2|5|1|4|3	As natural as possible	3	3	3	3	3	3	3	3	3	4	4	5
	200	can	774	1	most likely sell them off to someone who might butcher	1	2	3	1	1	5|2|4|1|3	anything to do with producing artificial milk is wrong and not healthy									from what I understand only males/bulls have horns so they only use males during breeding time	2	3	6	1	1	3	1|2|3|4|5|6	do not see anything wrong with horns on male cows/bulls so do not understand why this is done and would never drink drink anything but natural milk	depends on time of year most dairy cows kept in pasture but during winter must be kept in barn	2	5	5	1	1	5|2|1|3|4	I will only drink natural milk from a cow and pasture fed or grazing is healthier for myself and the cow	4	4	4	3	4	4	5	4	2	5	6	6
	201	can	749	1	Sell them to beef produce companies	4	4	4	2	2	2|1|4|3|5	Donâ€™t know									They trim their horn	4	4	4	4	2	3	1|2|3|4|5|6	Genetically produced milk isnâ€™t healthy	Feed them properly take good care of them	4	6	4	2	2	5|3|2|4|1	Itâ€™s good for cows health if they want to stay inside or outside	2	2	2	4	2	2	3	2	3	4	5	6
0	202	can	278	1	.	7	1	7	1	1	1|5|2|3|4	.									.	3	1	7	1	1	3	1|2|3|4|5|6	.	.	3	4	7	1	1	3|5|4|1|2	.	3	4	6	3	5	5	6	6	6	4	2	1
	203	can	600	1	I guess they are used for meat	4	4	3	3	3	4|1|2|3|5	That is the way i feel nortreally sure									I dont know	2	2	2	3	3	3	1|2|3|4|5|6	Nor sure	I guess the are lwft i the fields or barn until they are ready to be milked	3	4	3	3	3	1|4|3|5|2	Not sure	4	4	4	4	4	4	4	4	4	3	6	3
	204	can	555	1	They sell it to the butchers for meat.	1	5	3	5	5	1|3|5|2|4	I donâ€™t like butchering animals for meat.									They calm the cows the best they can. If they feel that the cow is grumpy they will postpone extracting milk.	3	4	3	5	4	3	1|2|3|4|5|6	I am anti cruelty to animals so my answers are based on cow compassion.	They take care of them just like what other animal owners do. Tender loving care.	4	5	6	5	5	1|5|4|2|3	I am for cow freedom and letting them barn outside is good news.	6	6	6	6	6	6	6	6	6	6	6	4
	205	can	657	1	I have never considered this before but I imagine they would be sold to be used on farms other than for milk.	2	1	4	3	1	1|3|2|5|4	I have a difficult time with this because at my age cows have always been for beef and milk. However the older I get the more compassionate I become and am torn.									i have no idea	1	1	2	2	2	3	1|2|3|4|5|6	same reasons as previously stated	I would hope that most of the farmers keep the cattle in pasture.	1	6	6	2	2	2|1|4|5|3	again, I am torn because I was raised to believe that cows provide milk and meat but had not thought much about the animal rights people talk about these days.	4	4	5	4	5	5	4	5	5	5	6	6
	206	can	818	1	i would assume they are slaughtered for meat	3	3	3	5	4	4|3|1|5|2	the gmo stuff can be scary. i reiterate that fewer cows is probably better									i assume they dehorn the cows and the bulls	4	2	2	5	3	3	1|2|3|4|5|6	obviously i support what they have done in the past to an extent, but as a vegetarian i would most support plant based alternatives	animal husbandry. i assume they have barns or stalls	4	3	4	5	4	4|5|3|1|2	i think the best cure for animal cruelty is the stopping of breeding of animals	4	5	4	4	4	4	4	4	2	5	5	2
	207	can	785	1									I'm sure some of these calves are sent to market, some are kept to grow to bulls to help produce more calves in later years, and some are kept to grow into cows to produce more mile in the future.	2	1	4	1	1	2|1|5|4|3	I certainly don't like the idea of a calf being separated from its mother within hours of birth; a newborn calf needs its mother's milk in order to grow healthy. I also do not approve of genetically modifying anything.	I was not aware that dairy cows all have horns; as far as I know, only certain types of cows have horns, while most of them do not. I have absolutely no idea how farmers deal with the issue of horns on cows.	2	1	4	1	1	3	1|2|3|4|5|6	I don't particularly like the idea of burning the horn buds to prevent horns from growing, and I am not really certain this procedure is followed by all Canadian farmers. I also do not like the idea of genetically modifying anything, whether it be the cows themselves, or to produce some sort of non-milk product.	I really don't know. I would suspect it is probably a mixture of the two procedures; some farmers might use one method, while others would use the other.	5	5	5	2	1	2|4|5|1|3	Since I don't know the difference between cows kept in a barn, or allowed to graze outside, I can't really state which would be better, or which I would support more. This why I gave the same rating to both methods.	5	5	5	5	4	5	5	4	4	4	6	4
	208	can	297	1									mate them with a male cow	3	1	6	1	1	3|5|1|4|2	need to treat the cows fairly	I have no idea.	4	1	7	1	1	3	1|2|3|4|5|6	we need to make sure the cows are treated fairly	the farmers keep their cows in a pasture then bring them into a barn for milking	1	7	7	2	1	3|4|5|1|2	cows need to have access to the fresh air and place to move	6	6	6	6	6	6	6	6	6	6	6	5
	209	can	473	1									I don't know. I would hope that they would raise them and maybe use them once the older ones are too old	1	1	4	5	2	4|1|5|2|3	All around it's kind of a poor situation. I'm honestly not sure what the best approach would be. But I'm not a fan of drinking milk from a cow injected with stuff.	They probably have them removed	1	3	7	2	1	3	1|2|3|4|5|6	I think cows should be able to keep their horns... And if it's an issue maybe find a way to wrap them at least so they can't hurt another cow...burning them off is disgusting	I think most keep them on a pasture	1	5	7	4	2	1|4|3|2|5	I think cows should be able to wander and enjoy their lives, no reason to always be cooped up	6	4	6	6	5	6	4	6	5	6	6	6
	210	can	1105	1	They put them to markets for other dairy farmers or beef farmers.	3	2	5	3	3	1|4|2|3|5	This is the reality that farmers face everyday and consumers are unaware of their process. I do not care for milk substitutes .									They can keep the horns short through the life of the cow. This can be done when the horns start growing.	1	1	4	3	1	3	1|2|3|4|5|6	I do not like the idea of drinking milk substitutes. I do not like the hot iron method as I do not know how much pain this causes the cow.	I think it is a combination of both ways. I think that they would be in the barn during the winter and in the pasture during the other seasons.	3	7	7	3	3	1|4|3|5|2	I would like the cows to have a quality of life while providing milk to consumers. I do not care for milk substitutes.	6	6	6	5	6	6	6	5	1	6	6	6
	211	can	697	1									keep them to specifically reproduce possibly use hormones and other antibiotics to keep them healthy genetically modify them to produce better offspring	1	2	2	6	6	2|3|4|5|1	we should start looking at alternatives to using animals to satisfy our needs	keep the cows in separate stalls with little contact with each other	1	3	6	4	4	3	1|2|3|4|5|6	I don't like to hear or see what they do to animals so humans can benefit from their by-product	I think they keep them mostly inside to control what and how much they are fed	1	6	6	6	6	5|1|2|3|4	it would be nice if the cows are respectfully treated	6	6	6	6	6	6	6	6	1	6	6	6
	212	can	357	1									to feed their calves regularly	6	7	6	4	7	2|3|1|5|4	feeding is most important for calves	they do very hardwork to bein g their cows to ffed regularly	7	6	6	7	7	3	1|2|3|4|5|6	to feed them regularly	it can be useful as it is always feed them regularly	6	6	7	7	7	3|1|2|4|5	it is important to feed them regularly	5	6	5	5	6	6	4	6	5	5	5	5
	213	can	390	1	slaghter	4	6	6	1	1	1|5|3|2|4	the sepration of a caf and its mother is horrible the has to be another way									They dehorn the cows or make the horns dull	1	4	6	1	1	3	1|2|3|4|5|6	I feel like milk should be allowd to be produced forcing people to be vegan is not right	in cages	6	6	7	1	1	4|2|5|1|3	I feel that its better if animals wernt trapped	2	2	3	1	1	3	2	1	1	1	1	1
	214	can	1602	1									They fatten some of them, and sell them for veal when they are very young. The others they raise and market for beef, or make them part of their dairy herd.	4	1	7	1	1	3|1|5|2|4	Don't want anything to do with cowless milk, plant based milk, or anything that has to do with genetically modified anything.	I think they have the cows horns removed. I believe this is done when the calf is born, and supposedly is pain free.	4	1	7	1	1	3	1|2|3|4|5|6	I don't like the idea of plant based milk, or cowls milk. Sounds awful. But most of all I wouldn't want anything to do with milk that came from cows that are genetically modified in any way.	Pasture in good weather, and in barns during the winter, where they feed them twice a day.	4	6	6	1	1	5|2|1|4|3	I support keeping cows in barns, feeding them there, or putting them out to pasture when it is possible. Would never support yeast milk.	6	6	6	6	6	6	6	6	6	6	6	5
	215	can	850	1									I don't know	4	2	5	4	2	2|4|5|1|3	I Will like that the calf don't separate from this mother and i'd like no genetic modified	I don't know	3	3	4	4	2	3	1|2|3|4|5|6	I like natural more possible	He keep on pasture	3	5	5	3	2	4|2|1|3|5	The milk have not same taste with cows outdoor. The milk is very better	5	5	5	5	5	5	5	5	5	5	5	6
	216	can	1536	1	sell or send to be used in meat factory	6	4	4	1	1	5|1|4|3|2	do not like drugs to produce more milk nor to force the milk cows to produce more milk by being genetically modification they are sometimes pets etc									cows horns are cut down to a nub	7	4	2	1	1	3	1|2|3|4|5|6	raised on a farm all cows horns were just all the cows only had the nubs to reduce the danger	outside plus feeds	4	4	7	1	1	1|4|2|3|5	realize that there is a shortage of cows grazing land to be able to produce enough milk for the large population	6	6	6	4	6	6	5	3	6	6	6	6
	217	can	207	1	turn them into meat to eat	4	4	4	4	4	5|2|4|3|1	just feel that way									cut off horns	4	4	4	4	4	3	1|2|3|4|5|6	i just feel that way	inside	4	4	4	2	2	3|5|4|1|2	real milk comes from cows	3	3	4	3	4	4	4	4	3	4	3	3
	218	can	464	1									I dont know	2	1	6	2	3	2|1|5|4|3	Cows should be kept with their calfs	They probably cut off the horns	2	4	3	2	3	3	1|2|3|4|5|6	I think that there are other options for milk, and they could be useful in many cases	On a dairy farm in a barn	4	6	4	2	3	3|4|2|1|5	I feel that trying to make the cows as comfortable as possible with excellent living conditions is important	3	5	4	6	4	6	2	2	1	5	6	6
	219	can	460	1									farmers feed them until they are old enough to be butchered and sold to make their profits. female cows are left to undergo reproduction to produce more cows for the success of the farm.	5	2	3	4	4	4|5|1|3|2	i think the cows should stay the same as they are now, using the same production system. making large changes like using genetically modified cows could result in different quality of milk, and would require lots of time and testing.	i think farmers deal with this issue by keeping the horned hows in specific places where they cannot harm other cows or workers, or they remove the horns.	5	6	4	3	3	3	1|2|3|4|5|6	it is good for farmers to reduce the risk of horns this way because it does not deeply harm the cows and will not affect the quality of their produce and also keeps the farm a safer environment for both the livestock and people.	farmers keep their cows in their farm, and milk them when they are ready. they mate together the best cows to provide calves who have even better milk for the farms profit.	6	6	6	4	3	3|2|5|4|1	not all people are vegan, and farmers would lose profit if they were to completely switch to plant based milk.	4	5	4	5	5	5	4	4	4	5	1	4
	220	can	804	1	I have no idea how they do it. I have never once in my life thought about it and therefore I have no idea.	4	4	4	4	4	1|5|2|3|4	I would be some where in the middle on all the above responses because I do not have strong feelings either way.									I have no idea. I have never thought about this before, therefore I do not know.	4	4	4	4	4	3	1|2|3|4|5|6	I am once again in the middle with all the responses above. The only sentence that I am not in the middle is the last one, as I selected 3 because the question indicted that I must pick the 3.	I have no idea. I could not even guess.	4	4	4	4	4	3|1|2|4|5	I am in the middle with all the above responses as I have no strong feelings either way.	3	3	3	3	3	3	3	3	1	6	4	3
	221	can	1345	1	FARMERS MAY KEEP A BULL IF THEY NEED ONE. THE KEEPING OF FEMALE CALVES WILL DEPEND ON HOW MANY PRODUCING COWS THE FARMER HAS AND WHAT HIS MILK QUOTO IS. IF HE IS UNDER PRODUCING HE WILL KEEP SOME OF THE FEMALES FOR MILK IF OVER PRODUCING HE WILL MOST LIKELY SELL OFF THE EXCESS FEMALE CALVES.	6	5	4	1	1	1|5|4|2|3	I AGREE WITH THE FIRST STATEMENT AND 4 AND 5. DO NOT AGREE WITH PLANT BASED MILK									FARMERS WILL HAVE THE HORNS ON THE COWS REDUCED TO A SIZE THAT IS SAFE.	1	3	6	1	1	3	1|2|3|4|5|6	I THINK THE USE OF A HOT IRON TO BURN THE TI9SSUE AROUND THE HORN IS CRUEL TO THE ANIMAL. I STILL DON'T AGREE WITH ANY TYPE OF PLANT OR GENERICALLY MODOFIED YEAST TO MAKE MILK.	IT DEPENDS ON THE TYPE OF COWS. IN THIS QUESTION DURING THE DAYS IN THE SUMMER THE COWS ARE KEPT OUTSIDE DURING THE DAY AND BROUGHT BACK IN EARLY IN THE EVENING FOR MILKING AND FEEDING. IN WINTER DAIRY COWS ARE USUALLY KEPT INSIDE MOST OF THE TIME, THERE MAY BE THE ODD DAY WHEN THE FARMER WILL LET THEM OUT IN A FENCED IN AREA WHILE HE CLEANS THE BAR.	4	4	6	2	2	1|4|5|3|2	IN THE DAIRY FARMS AROUND MY AREA, MY PREVIOUS ANSWER IS HOW THE MAJORITY OF DAIRY KEEP THEIR COWS IN SUMMER. I DON'T AGREE WITH PLANT OR GENETICALLY YEAST TO MAKE MILK.	5	5	6	6	5	6	5	6	5	6	5	6
	222	can	1329	1									Don't know	4	4	3	3	4	1|4|2|5|3	Plant based milk is good idea for environment, but it is not fully achievable	Don't know	3	4	5	3	4	3	1|2|3|4|5|6	Cows should be treated more humanely	Kept on pasture	3	6	5	3	3	5|4|3|1|2	Animal rights	3	3	3	3	5	2	5	4	2	3	5	5
	223	can	310	1									artificial insemination	1	1	7	1	1	1|5|2|3|4	prefer mother and calf together	I have no idea	1	1	6	1	1	3	1|2|3|4|5|6	I wouldn't want to see cows hurt	daytime in fields, nights in barn	3	5	5	1	1	5|1|4|2|3	I prefer daytime in fields and night In the barn	4	4	6	4	4	4	3	3	1	4	5	6
	224	can	714	1									Farmers normally deal with these calves is to make sure they grow up healthy enough to produce milk later	3	1	4	6	1	1|2|5|4|3	It is cruel for farmers in the way they treat calfs	Farmers will probably cut off the horns of the cows	1	1	5	7	1	3	1|2|3|4|5|6	It's bad for farmers to burn the horn bud of the cows...it's cruel	Farmers usually keep their cows by feeding them grass inside a barn	7	5	7	7	1	2|4|1|3|5	It's best for farmers to keep their cows outside on pasture where they are able to graze	6	5	6	5	5	5	5	5	6	6	5	6
	225	can	274	1	Excess cows will probably be sold as meat or for leather material	5	1	4	3	1	1|4|5|2|3	This seems like a more ethical choice for the environment									Keep them feeding of grass	1	1	6	3	1	3	1|2|3|4|5|6	What is best for the environment	Sold as meat or beef	5	3	5	5	1	4|1|3|5|2	Seems more ethical	4	4	4	5	4	5	5	3	4	3	5	5
	226	can	1003	1	unfortunately i think they kill them	4	2	5	4	4	3|4|2|5|1	i would rather the cow grow up enough to be raised for beef than slaughtered when young. I also think that gmos may not be healthy for people but also realise that some cows milk can be unhealthy for people too									i think they cut them off	4	4	5	5	5	3	1|2|3|4|5|6	if there is a less inhumane way of dealing with the horns then i say go that route	farmers keep their cows in the barns	4	5	6	4	4	5|4|2|1|3	i think given the choices of either being inside or out, it is best to let the cow choose	5	4	4	5	5	4	4	3	4	6	6	4
	227	can	434	1	I honestly have no idea. Maybe by selling them to others. Maybe putting them down. Probably depends on the farmer.	6	5	7	4	4	1|3|5|2|4	Selling them seems to make the most sense from a financial stand point.									Maybe they file their horns down	3	6	7	4	4	3	1|2|3|4|5|6	I think genetically modifying is a better optiin than burning them. Burning the tissue seems highly cruel.	I think most probably keep them on pasture. I hope so anyway.	4	7	6	4	4	1|2|3|4|5	I like the idea of giving them the choice to be in or out. They have feelings and deserve to choose	4	4	6	4	5	5	5	5	2	6	5	3
	228	can	1208	1	I would think they are sold to other producers or to cattle farmers. Some may go to market.	5	4	7	1	1	4|5|3|1|2	You do not give us numbers with which to make a decision. I donâ€™t like the concept of calves being killed and prefer that they are raised to provide beef.									I believe these horns are clipped when they are young.	1	2	5	1	1	3	1|2|3|4|5|6	Does this burning of the horn buds hurt the animal? Can it be done with very little pain involved?	I think both occur. I think cows are out in the pasture but in their stalls while being milked. While in the stalls they are fed feed while they eat grass when out in the field.	3	7	7	2	1	3|2|1|5|4	My husband drinks almond milk but it does not appeal to me. We would still require milk for other dairy products so milk is still needed. I also cook with milk and am not sure how these new milks would taste in my recipes.	5	5	6	6	5	5	5	4	5	5	6	6
	229	can	451	1	From my understanding, they typically slaughter them or send them away to other farmers	1	2	7	4	2	5|2|4|3|1	Itâ€™s important for the calves to be with their mother. We can still get milk from them and not separate them									Iâ€™m assuming they either remove them or tie the cow up so they canâ€™t use them.	1	1	7	4	1	3	1|2|3|4|5|6	I think milk is an important part of our society, I just would hope they arenâ€™t genetically modified or treated poorly in order to get said milk.	Inside a barn	4	7	7	4	1	3|4|5|2|1	I think there should be a balance between indoor and outdoor feeding	6	6	6	6	6	6	6	6	6	5	4	6
	230	can	1891	1									Kill them I'm not sure.	1	1	2	7	7	2|3|4|5|1	It's mean to hurt cows. More people are drinking vegan milk.	I'm not sure but they seperate them from the parents. I forget the rest.	1	1	7	7	7	3	1|2|3|4|5|6	Cows are just innocent creatures. Dairy milk is mean.	I just can't remember	4	6	7	7	7	2|5|3|4|1	Again, stop keeping cows	6	6	6	6	6	6	1	6	1	5	5	1
	231	can	2258	1									Bull calves are sold to the veal industry. Female calves are kept to replace older cows for milking purposes.	6	1	6	1	1	2|3|1|4|5	I donâ€™t support genetically modification.	I believe that the cows are dehorned. Or farmers raise polled cows through a special breeding process.	1	1	7	2	1	3	1|2|3|4|5|6	I do not agree with genetically modified â€œmilkâ€. We still need cows to produce milk for the vast proportion of our population. For those who are allergic to lactose, there are alternatives as soya, almond, non-dairy.	They keep their cows inside a barn and feed them grass.	4	1	6	6	1	3|4|2|1|5	I prefer the use of natural means of raising our cows.	6	6	6	6	6	6	4	6	4	6	6	6
	232	can	587	1									Let them grow so they become milk cows.	1	1	7	1	1	4|5|1|2|3	Yes, the calf needs their mother's milk to grow.	Do you know why cows wear bells??? Because their horns don't work.	1	1	7	1	1	3	1|2|3|4|5|6	Why change anything about farmers keeping cows to produce milk???	pasture	1	1	7	1	1	3|4|5|1|2	How do cows choose between outdoor pasture or an indoor barn?????	6	6	6	1	1	1	1	1	6	6	6	6
	233	can	723	1	I'm assuming they are sold for meat purposes.	1	1	2	6	7	1|5|4|2|3	I love animals I'm not a hug activist or whatever but I would support people doing what they can to save them and help these poor cows have better lives.									They probably have them removed.	1	1	4	6	5	3	1|2|3|4|5|6	I hope for a better future for cows cause all of this sounds horrible and they deserve better.	Probably in stalls just making milk and living horribly.	3	6	7	4	7	5|1|3|4|2	I support animals having a good life specially when they are providing us with so much. They should be treated fairly and have happy lives.	6	5	6	5	5	5	6	5	2	6	6	6
	234	can	604	1	They use them for meat	1	2	7	1	1	5|2|1|4|3	It s a good way to get meat									They keep them in a barn	6	2	4	1	1	3	1|2|3|4|5|6	They shouldnâ€™t modify cows	In a ban	7	4	4	1	4	3|1|2|4|5	Farmers have an important job so they must know what is best for them	6	6	6	6	6	6	6	6	1	5	5	5
	235	can	270	1	send to slaughter	1	1	1	1	1	2|5|1|3|4	not right at all.									milk them send the milk to the packing plant	1	1	1	1	1	3	1|2|3|4|5|6	We must still take care of livestock humanitarian	in a closed in field	4	7	7	7	1	3|2|1|4|5	i want real milk cows in pens or inside.	6	6	6	6	6	6	6	6	6	6	6	6
	236	can	2980	1									They remove them from the mothers	3	5	4	3	5	4|2|5|1|3	To my understanding not all cows are maternal which can be dangerous for the handlers not to intervene. While removing the baby seems in humane, there is a purpose for the practice. If the practice is changed, I would imagine breeding programs would need to be altered to breed for more maternal instincts. Unfortunately with some in maternal instincts, you can also increase the risk for maternal a…	Many cows are born hornless, others are deformed. The procedure to the best of my knowledge is similar to docking, dewclaw removal or amputation.	3	5	2	3	4	3	1|2|3|4|5|6	In agriculture there is purpose for specific procedures. I donâ€™t agree with leaving horns on the animal if they are going to inflict death or severe damage to the handlers. I donâ€™t imagine there would be a humane and cost effective way to handle large groups of cattle with horns. I do agree the necessary procedures can be done in a more humane way. If sedation isnâ€™t required when the cows a…	Inside a barn and fed harvested grass	3	5	5	4	3	4|3|2|5|1	I understand the need to keep animals in barns for production purposes. I would imagine it is more cost affected to have cattle raised this way when trying to provide a product for lower price. I also understand to keep animals mentally stable they require fresh air, exercise, and have enrichment in their lives. Ideally combining the two methods would be best for the animal and production. Howeve…	4	5	4	6	4	5	4	4	3	4	3	2
	237	can	657	1	Iâ€™m not really sure , maybe they get slaughtered ?	4	4	4	6	4	2|4|1|5|3	Not a lot of people drink milk anymore ? Especially adult population. Most reach for plant based milk									Iâ€™m not sure agaib	2	1	5	5	4	3	1|2|3|4|5|6	Seems inhumane to burn the cow horn	Organic is always better	4	5	4	4	3	1|5|2|3|4	Cows are still important in our diet	4	4	4	4	4	4	4	3	4	4	5	6
	238	can	393	1									Some are kept and raised as future milk producers, others are sold.	2	3	4	3	2	5|3|4|2|1	I think the calf and cow should have more time together.	The horns are removed when they are very young.	1	5	5	3	2	3	1|2|3|4|5|6	I think this should be a painless experience.	On pastures.	3	6	7	3	2	3|4|5|2|1	I donâ€™t think any animal should be denied the chance of being outdoors.	4	4	4	3	4	4	3	3	2	5	6	5
	239	can	255	1									They feed them and grow them up	4	4	4	4	4	4|5|2|3|1	I am very ambivalent	They are removed ?	3	3	3	3	4	3	1|2|3|4|5|6	I am. It sure about this practice itâ€™s a bit cruel	They are kept inside and fed	4	4	4	4	4	3|1|5|4|2	Iâ€™m not sure about everything	4	3	4	4	4	4	4	3	4	3	4	3
	240	can	876	1	I guess they are sold to the slaughterhouse for beef. It's not pleasant to think about but its part of nature	3	3	5	1	1	2|4|3|5|1	The welfare of the cows should be maintained as best as possible for their health, so we get better quality meat and the cows have the best quality f life they can,									I thought only bulls have horns. I have no idea. Cows seem pretty non-aggressive (what do I know?). If the horns are that dangerous, is there a way of capping them so they're blunt	1	1	6	1	1	3	1|2|3|4|5|6	I had no idea about the horns. I don;t like it, but I'm going to trust the farmers to do this properly. If all cows had horns they might be worse off if they were prone to gore each other	Isn't it a combination of both? I've seen cows outdoors many times but I guess they spend some time indoors. Also seen stories about these automatic milkers that cows enter themselves when they want to be milked	4	7	6	1	1	1|4|5|3|2	As much as possible let the cows choose what they want; happier cows means better milk	5	5	6	5	5	6	6	5	6	5	6	5
0	241	can	398	1	Not aware	7	7	6	4	2	3|5|4|1|2	None									Not aware	5	6	3	4	2	3	1|2|3|4|5|6	None	They keep them in a farm.	5	7	7	4	3	3|1|5|2|4	None	6	6	6	6	6	6	6	6	6	6	5	6
	242	can	4597	1	they sell them off	4	1	7	1	1	5|1|2|3|4	i feel the cows and calves should be kept together until the calf can be weaned									I believe they cut them off	3	1	4	1	1	3	1|2|3|4|5|6	do not think plant based milk would be good. Also do not feel animals should be mistreated in any ways	I believe they are usually on in pastures	4	6	6	1	1	4|5|2|3|1	cows should be able to graze	5	5	5	4	5	5	5	4	3	3	3	6
	243	can	320	1									Separate them from their mother immediately, treat them poorly and kill them for meat if they can be used, otherwise just slaughter them	1	1	5	7	7	2|5|1|4|3	I think transitioning away from animal agriculture has huge benefits for us and the planet	Shave them off	1	1	4	7	7	3	1|2|3|4|5|6	I would love to get away from dairy farming	In small cages where they have little movement	2	7	7	7	7	5|4|3|1|2	Give them more freedom	6	4	6	5	5	6	6	4	2	6	6	2
	244	can	276	1	I support local	3	3	3	4	3	5|4|1|3|2	I donâ€™t think they should slaughter young calf									They work on pasteurization of dairy products	4	4	4	4	4	3	1|2|3|4|5|6	Questionable question	I donâ€™t know	4	4	4	4	4	2|3|5|1|4	These questions are neuteral	3	3	3	3	3	3	3	3	3	3	3	3
	245	can	447	1									Probably nurture them into adult cows.	5	1	4	3	3	1|3|4|5|2	Again the cattle are the priority, and any cost for the well being is an adequate price.	Unsure, but hopefully they do not sand them down or remove them.	1	1	5	3	3	3	1|2|3|4|5|6	Again the cows welfare should be the priority, and the safety and well being are paramount,	I think it depends on the farmer, but it should be a mix of both. Cows need their exercise so movement is beneficial, but primarily I think they are kept inside a barn.	3	5	5	3	3	3|5|1|4|2	The cows should be considered first and their welfare should be the priority.	4	5	5	5	5	5	5	4	3	5	6	6
	246	can	499	1									they put them in to stables that are crowded with other cows and they are not treated in the most humane way additionally they are constantly milked and Do not seem to live a good life under the care of farmers	3	3	5	7	6	4|2|1|3|5	I feel that the dairy industry is very unsustainable and their practises which are seen as the norm or actually kind of inhumane and the calves do not seem to enjoy their lives. also it seems very cruel to separate the cows after birth and keep them in individual stalls. Cowless milk is probably the most humane and sustainable method in the future for milk	Iâ€™m not aware of this issue but I would assume that they wear protective gear or try to cover up the cows horns	1	3	7	7	7	3	1|2|3|4|5|6	It is very inhumane to use iron to burn off the tissue around the horn and I feel that this is not a good way to deal with it and it causes the cows a lot of pain which they donâ€™t deserve	They are kept in Barnes with a large number of other cows and they seem kind of cramped and are fed through like a little hole where they can stick their head through and eat	4	6	7	5	7	4|2|3|1|5	Cows should be allowed to roam free on the pasture and walk around and enjoy your life especially if theyâ€™re being harvested for milk or meat products I feel like itâ€™s only right that they have a good upbringing in life where they are not subject to cramped and unnatural conditions	5	4	6	5	5	6	4	5	3	5	6	5
	247	can	6737	1									They feed them and take care of them at the barn. Never been there but it's like a plant to milk them. How they are impregnated and the procedure for birth is beyond my knowledge	6	4	6	2	3	1|4|3|2|5	A cow's milk is not genetically meant for human consumption neither is any other animals milk, I am almost %100 sure no one consumes dog or rats milk. But dairy and meat farming for eggs milk and cheese from cows chicken goats are the greatest things in life	No idea how they actually deal with this, I'm not a farmer and haven't been to a dairy plant. As for the horns just give them cows a nice looking hat the covers their horns with either styrofoam, rubber or any other cushion material to prevent accidental harm	1	1	7	1	1	3	1|2|3|4|5|6	I am not aware of farmers using a hot iron to burn tissue to prevent the horns from developing. I am positive there are other ways to keep the cows safe with out injuring them	Normally in a barn	7	5	4	2	2	1|5|3|2|4	I like milk and beef and have no problem with the farmers current operations. Any new technology and procedures to help farmers are welcome. You wont see me buying plant based milk	4	4	4	5	4	4	2	2	5	6	6	6
	248	can	292	1									not sure how they are kept	1	1	6	7	5	5|3|2|4|1	whatever is the most humane option for the cow	the remove them or prevent them from growing	1	1	7	7	5	3	1|2|3|4|5|6	i would drink milk if it came from an animal with or without horns	inside a barn	7	5	5	7	6	1|5|3|2|4	letting them roam outside is the most humane way of treating them	5	5	5	5	5	5	6	4	2	6	5	5
	249	can	218	1	I am pretty sure they are fed to grow and then butchered for meat.	3	6	5	4	2	2|1|3|4|5	I don't know much about farming but its my best feeling.									I have no idea. Ive never heard of that before.	6	2	4	7	5	3	1|2|3|4|5|6	I like farmers, but the should be treated fairly.	They keep them in pens or in cattle ranches.	7	5	3	2	5	2|4|1|3|5	There is a lot of discussion	4	6	3	5	6	5	2	1	6	3	6	6
	250	can	423	1	Sell them	4	1	7	1	1	5|2|4|1|3	Am supportive of the most natural life of the animals									File the horns down	6	1	7	1	1	3	1|2|3|4|5|6	I want organic milk and the animals are not harmed	I have no idea	1	7	7	1	1	1|2|5|4|3	I want the animals allowed to graze and eat natural food	4	4	5	4	3	3	3	4	1	5	6	4
	251	can	475	1	Sold for beef	6	4	5	1	1	1|5|3|2|4	Natural is best									Usually dehorned	6	4	4	1	1	3	1|2|3|4|5|6	Natural way is best practice	Sent to pasture	4	5	5	3	1	5|1|2|4|3	Natural is best way	4	4	6	4	4	4	4	2	4	4	5	5
	252	can	4262	1	I think they are butchered for beef production.	5	1	4	6	7	1|4|5|3|2	I think farmers has been using genetically modified growth hormone for milk production in a long time. However, modified growth hormone usage could induce or has a potential health risks and due to increased chances on having to grope the cow's breast for milk production could tend to develop infection. I don't support it.									I rarely see cows with horns. I think to prevent the instances of being injured, farmers dehorn them.	3	1	7	6	7	3	1|2|3|4|5|6	I am Eco-friendly and cows are also living beings so I don't support the dehorning process with metal iron as I can imagine the pain. However, genetic modification on cows might increase the probability on the rise of new diseases especially if they were only used for trials so I will strongly oppose on that. Furthermore, I don't see any side effects when genetically modified yeast to produce mil…	Farmers keep their cows in a farm and feed their cows grass and other plants, including grains were they get nutrients from. They are left in the pasture during the day and kept inside a barn at night to protect, feed and let them sleep.	5	6	7	7	3	1|2|3|4|5	I support farmers strongly when they let their cows outside on pasture to graze because it promotes organic feeding. I believe this will lessen the risks of having to transfer inappropriate substances gained from feeding them feeds after milked and processed in a bottle. This will be the safest way to do it I propose.	3	3	6	6	6	6	6	4	4	6	6	6
	253	can	716	1	I believe they are sold off, I am not sure what occurs after.	3	6	6	3	7	1|5|2|3|4	I think there are more humane ways to treat them, and alternative sources, but I am aware that there are limitations that farmers are forced to deal with and I don't think farmers should be forced to do something that may ruin their lifestyle.									I Don't Know.	2	6	7	4	6	3	1|2|3|4|5|6	I think using a hot iron to burn them is a poor way to deal with it, so I think alternative ways should be used. I do not think there is anything inherently bad about genetic modification so I think it is a viable way to deal with it. Using alternative milk sources also work of course.	I believe they are usually kept inside a fence.	5	7	7	6	6	3|4|2|1|5	I don't care much about where the cows are being kept as long as they aren't subject to inhumane conditions that cattle meant for slaughtering are often kept in.	4	5	5	6	6	5	5	4	1	5	5	4
	254	can	1264	1	Sell them to a meat processing plant. Sell them at a public auction.	4	2	4	1	2	2|1|4|5|3	I would be guessing about the previous statements. I have never really thought about the "fate" of the animals at a future time.									I would imagine if this were a problem their horns would be removed. I thought only the bulls had horns.	1	1	5	4	4	3	1|2|3|4|5|6	I believe the way this survey is going it would be be better to produce milk from a plant based system.	I would guess they would be mostly be kept inside in barns.	2	3	5	3	3	4|1|3|5|2	It doesn't appear the cows have any choice in their everyday lives. I would think that the dairy farmers would use the options that would suit their situations.	6	5	6	6	6	6	6	6	5	6	6	6
	255	can	542	1									I don't know how farmers deal with calves	4	4	4	4	4	1|4|5|2|3	I have a neutral stance on this issue	I believe farmers just post warnings	1	1	4	4	4	3	1|2|3|4|5|6	neutral stance on issues	farmers normally keep their cows on grassy grounds	4	4	4	4	4	4|1|2|5|3	I'm neutral on this subject	4	4	4	4	4	4	4	4	4	4	4	6
	256	can	7393	1									I am not sure.	1	3	7	1	1	2|3|1|4|5	No substitution for the real milk.	As far as I know, they cut the tips and shorten the horns to ensure that no goring would take place. It would be done humanely as far as I know	4	1	5	1	1	3	1|2|3|4|5|6	Cows give us milk. They are important, but more importantly are the farmers risking their lives to keep these animals safe	I would think that this works better because it's within a contained but sustained environment.	7	7	6	1	1	1|5|4|2|3	Cows need to graze. it's important. Why change something that's happened for many years?	5	5	5	5	6	5	5	5	6	5	6	6
	257	can	1054	1									I have not so many ideas about this as I never saw farming practices but to the best of my knowledge they bring up with full care , feed them until they grow big so that these cattle further be used for farming or animal products and farmer get benefited from these calves directly or indirectly.	6	6	3	4	3	3|4|1|2|5	As I know that calves can not be separated from cows permanently as cows are able to produce milk only if they feed their baby calves , this is possible that everyday two times farmers bring calves to cows for feeding and for the rest of time they keep them separate and other farming activities remains the same until calves grow big enough to leave cow feed .	Experienced farmers know how to tackle the situation cows only attack a strange person or when they are in danger , all other time farmers have good technique how to save them from their horns	4	2	6	2	2	3	1|2|3|4|5|6	They use some techniques to blunt their horns , they are familiar with their pets so not a big issue for them	Cows are basically fed grass and other feed, yes as per my knowledge they are kept in a barn with other cows or they can be sent in open area where they can find grass to eat and again sent back to barns .	7	3	7	2	1	2|1|3|4|5	Cows are kept in barns and fed there or pastures outside in open areas where they can feed grass , farmers keep them in barns and produce milk from them	5	4	4	5	5	4	4	4	5	5	5	6
0	258	can	5297	1									i dont know	1	2	6	5	6	3|2|5|1|4	pros and cons	take it off	1	5	7	5	5	3	1|2|3|4|5|6	pros and cons	dont know	5	5	5	5	5	4|3|1|2|5	dont know	5	6	5	5	5	5	5	6	1	5	4	1
	259	can	292	1	Making them into steaks	4	6	6	5	4	1|2|5|4|3	I think farmers are essential									Finding new cows	5	5	5	4	4	3	1|2|3|4|5|6	Farmer's help	In a barn	4	5	5	5	5	4|5|2|3|1	Farmer's help food supply	4	3	2	4	5	3	4	3	3	5	5	5
	260	can	625	1	Sell them	1	1	5	4	4	2|4|3|1|5	I do like milk bit I prefer vegan milk									Sand them off	4	5	3	4	5	3	1|2|3|4|5|6	I don't know a lot about the topic. I would like to learn more	Barn	3	3	5	4	3	4|2|5|1|3	I think they should be able to graze on fresh grass	5	4	4	3	4	2	1	2	3	4	5	6
	261	can	1327	1									I have absolutely no idea.	1	7	6	2	2	3|5|2|1|4	I am not really sure how that would taste.	No idea.	1	7	6	2	2	3	1|2|3|4|5|6	Sounds cruel to burn them. I would want a less harsh way.	Probably kept in barns mostly.	3	7	7	2	3	1|3|5|4|2	I donâ€™t think cows should be only kept outside especially in harsh weather. But I also donâ€™t think they should be kept inside their whole lives. Should be a combination based on the time of year.	6	6	6	5	4	5	2	6	1	6	6	6
	262	can	400	1									I think they kill them or sell them as food	1	3	5	1	1	5|3|4|1|2	If a calf is born then let it be raised by its mother	Thry remove the horns which if done ethically should be okay. But most farmers do so in a way that causes pain.	2	1	5	1	1	3	1|2|3|4|5|6	I am against causing animals pain	Kept in a barn except smaller local farms. Here we have a local dairy company that keeps them pasture fed.	1	7	7	1	1	1|5|3|2|4	I have nonptoblems with animal food products as long as animals have a healthy life while it happens.	4	5	6	4	4	6	5	4	6	4	2	3
	263	can	459	1	I donâ€™t know	4	1	7	4	1	1|5|3|4|2	It is hard to make this call for moral reasons and for environmental reasons									I donâ€™t know. Do they remove the horns?	1	1	7	4	1	3	1|2|3|4|5|6	I donâ€™t know what the right answer is for what milk to produce but the animalâ€™s welfare is just as important as ours.	Normally the graze in a field	1	4	7	4	1	2|3|5|1|4	I donâ€™t know what milk is healthy to produce but the animals welfare is important for many reasons	6	6	6	6	6	6	6	6	6	6	6	6
0	264	can	283	1	its really good for everyone	7	7	7	7	7	4|2|1|5|3	its really good									dairyland	7	7	7	7	7	3	1|2|3|4|5|6	they are very reliable	its really healthy	7	7	7	7	7	2|5|3|1|4	they are very reliable	5	5	5	5	6	5	6	5	6	5	6	6
	265	can	742	1	I am not to sure. I would assume some would be sold to slaughter, and some would be sold off to other farmers.	7	1	7	3	1	4|2|5|3|1	I think it is important to stay away from any hormone added to cows or genetically modified milk. We already need to be producing beef for people to eat so they might as well continue to sell the cows off to be produced for consumption.									I would hope that they keep them in a big enough area that they are least likely to hurt each other, and farmers need to be careful not to get hurt.	1	1	7	3	1	3	1|2|3|4|5|6	I think that they shouldn't change the cows and instead should adjust to the cows.	I hope that they keep them on the pasture the majority of the time and bring them in when they are to be milked.	3	7	7	3	1	3|4|5|1|2	I really like the idea of cows being able to choose with a computerized gate.	6	6	6	6	6	6	1	2	1	6	6	6
	266	can	760	1									I know nothing about dairy farmers. I just enjoy the milk.	5	6	6	6	6	3|1|4|2|5	I know that all farmers take care of their animals. Especially dairy farmers.	I am guessing they remove them. They do n ot want the animals or workers hurt.	4	5	4	4	4	3	1|2|3|4|5|6	I think the horns should be removed. As long they do not harm the animal.	I have know idea. I would probably say in the barn so they do not get hurt. They will be better taken care of.	4	4	3	4	2	5|3|2|1|4	The milk we have been getting for years should stay the same. Why ruin a good thing.	4	5	5	4	5	4	4	4	3	3	4	4
	267	can	587	1	Itâ€™s great idea	6	6	5	5	6	5|1|4|3|2	Itâ€™s great									Itâ€™s big problem so farmers put space between cows	5	6	4	5	6	3	1|2|3|4|5|6	All are true	They keep safe place	5	6	6	6	5	1|2|3|5|4	Alll are true	4	5	6	4	5	4	5	4	5	5	5	5
	268	can	8673	1									The calves are taken from the cows and fed milk and later are put on pasture just like the cows. The calves are kept and fed well so they will gain weight and stay healthy. The females are then prepared for the bull and begin to have calves when they are ready. Some males are raised for their meat and get sent to a slaughterhouse. Other males are raised to become a bull.	7	4	7	1	1	2|1|4|3|5	I do not support any development of cowless milk or milk made from cereals, nuts, and seeds. The cows support the calves until they are weaned and then raised for beef. Or the calves are taken from the cow and put with other calves.	Normally a farmer would dehorn the cattle so they no longer can harm anyone. The horn is cut off and a disinfectant is applied to the horn to prevent infection.	4	1	5	2	2	3	1|2|3|4|5|6	I refuse to buy any kind of milk that is artificially produced. It's milk directly from a cow or none at all. I also don't believe in genetically modifying cattle so they are born without horns.	In my experience, it was thought that cows did better when they were put on pasture and not kept in the barn all the time. Cows who stand in the barn all of the time slowly develop problems with their legs, hips, and hooves. With no exercise, fresh grass, and no sunshine the cow's milk production slows down.	3	6	7	1	1	2|1|3|4|5	I like the idea of the computerized gate so the cows can choose where they want to go. Keeping cows in the barn means that they get no fresh grass or exercise, which can lead to problems with milk production. Cows put on pasture will increase their milk production and be healthier. And I don't agree with making milk from plants or any other way.	5	5	2	5	2	5	4	1	6	6	6	6
	269	can	197	1	Sell off	6	5	6	4	6	1|5|4|3|2	I think if they canâ€™t use them they should sell for moneyâ€™s									Cut them off	6	7	6	6	6	3	1|2|3|4|5|6	I selected 3 because I was told too	In a barn	6	6	6	6	6	4|1|5|2|3	Everything above seems logical I caring for a catlle	2	2	2	3	2	3	4	2	2	4	5	5
	270	can	1060	1									Depending on the farm, and how many calves are born. some are kept and raisied to adulthood, others are sold to other farmers and some are kept for meat	5	3	6	1	1	3|5|4|1|2	Cows should not be separated from their calves after birth, it is cruel and might effect the quality of their milk. Calves need their mother cow. Plant based drink is not milk and should not be identified as such	I have not seen farmers dealing with this issue. Having enough space to roam outdoors seems to keep them happy. If they start being aggresive, they might have something wrong and need help and kept away from other animals	3	1	6	1	1	3	1|2|3|4|5|6	Plant based beverage is not milk and should not be compared to real milk. It is wrong to dehorn a cow as it is part of their body. It is not right	the farmers I know send their cows out to pasture and bring them into the barn for milking	3	4	7	1	1	3|5|2|1|4	I believe the cows are happier and healthier outside, bring able to come inside to milk and during extreme weather on their own might be good. Milk comes from cows and not made from plants. That would not be milk. It would be a plant drink	4	4	5	4	3	4	3	4	3	5	5	6
	271	can	487	1									Some are kept to further the herd and others are sold for meat.	2	1	6	1	1	5|4|1|3|2	I do not endorse genetically modified foods.	They have them dehorned	1	1	6	1	1	3	1|2|3|4|5|6	I don't like cruelty to animals and don't like genetically modified anything	the majority are kept in a barn.	4	6	7	2	1	3|5|4|1|2	The more natural the better.	5	6	5	6	5	6	6	6	4	6	6	5
	272	can	1420	1	The are sold to other farmers or send too the processing plants to be put to death and transformed into meat products	3	4	3	7	6	2|3|4|5|1	The process used to get cow milk is very saddening and cruel. I would support buying plant based milk in near future. Plant based dairy products should create less pollution and help reduce our carbon emissions.									I think they would cut or trim down the horns with some sort of sanding machine.	1	4	7	4	5	3	1|2|3|4|5|6	The process sounds difficult and painful process for the animal. Instead, most breeders disbud their animals while young, when the process is quick and easy. Dehorning is controversial because of the pain it causes.	In pasture would be a more ethical choice for the cows. To breathe outside air eat grass and other type of natural plants	4	7	7	3	3	4|2|5|1|3	The cow in outside methods would be preferable and more humane as long as the land and weather conditions are right.	4	5	5	4	4	5	4	3	2	6	5	6
	273	can	480	1									slaughter them for veal	2	2	5	3	5	2|1|5|3|4	we should still raise cows for food but should expand other options	cut off the horns	5	4	5	4	4	3	1|2|3|4|5|6	farmers should act more humane	in a barn	3	7	7	4	5	2|4|3|1|5	farmers should be more humane to the cows	6	6	6	5	6	6	6	4	1	6	3	3
	274	can	1027	1									They may keep them and let them grow to replace older cattle. Or slaughter them for meat.	6	4	4	1	1	5|2|4|3|1	Don't care how farmers manage the cows. This is reality. Cows don't have feelings. Human abortions happen frequently and no one seems to care about that.	Dull the points, cover the points or cut the horns off. Or lock their heads in place with aluminum bars.	6	6	6	2	2	3	1|2|3|4|5|6	I don't like of drinking artificial milk. We're told we have to drink milk by government and now they want use to use substitutes.	In barns mostly. Some are allowed to go out. They have to be inside to be milked.	6	6	6	1	1	4|5|3|1|2	I don't care how the farmers manage their herds. As long as it's real milk they produce.	3	3	3	2	2	2	3	4	3	3	4	6
	275	can	508	1	Not sure	1	4	1	6	1	3|5|4|1|2	None									I believe they saw them off carefully	3	4	4	4	5	3	1|2|3|4|5|6	Not sure	In a pasture fees them grass and hay . Until they are ready.	5	5	6	5	4	5|1|2|4|3	Keep them healthy so we can be and feel happy and healthy from them	5	4	5	3	5	4	4	4	5	5	4	5
	276	can	364	1									they make sure they get pregrant	5	1	7	1	1	1|3|4|2|5	Cows should be with their offsprings at birth	They keep them separated from other cows	6	1	6	6	1	3	1|2|3|4|5|6	Farmers should not remove the cows horns	They keep them in a barn	7	1	7	1	1	4|5|2|1|3	I prepare to have real milk and not plant based	4	5	3	4	4	3	4	3	3	6	6	6
	277	can	586	1									They take care of them with the utmost care.	1	7	7	1	2	4|2|3|1|5	I believe the cows should be treated with the utmost care and dignity.	I don't know.	1	4	7	1	1	3	1|2|3|4|5|6	That is cruel to do to cows horns.	Inside a barn	6	7	7	1	1	3|4|1|5|2	Let the cows roam free and let them graze.	5	4	5	4	4	5	5	4	4	5	6	6
	278	can	620	1	They sell them.	4	1	6	1	1	3|1|5|4|2	I grew up on a farm, and we raised extra calves for beef.									They dehorn them.	4	2	6	1	1	3	1|2|3|4|5|6	It shouldn't hurt them all that much to burn the horn bud, but I don't really know how they could manage cattle differently to prevent injuries.	I believe they are mostly kept inside and fed in the barn.	3	6	6	1	1	4|3|1|5|2	I really believe that having a gate choice is best for the cows.	4	5	6	6	5	6	5	4	1	5	5	2
	279	can	475	1									Raise them or sell them	1	1	7	1	1	5|2|3|4|1	Cow and calf together for a time	De horn once a year	2	1	3	1	1	3	1|2|3|4|5|6	Sounds mean	Grain fed or grass fed.	4	4	7	1	1	3|5|4|2|1	Weather is a factor	5	4	5	5	4	5	5	5	4	4	4	5
	280	can	453	1	Send them off to butcher shops	2	1	4	2	1	2|5|1|3|4	Just how I feel									Remove them or cap them	1	2	6	2	2	3	1|2|3|4|5|6	Not sure	In a field	7	6	5	2	2	4|3|5|1|2	Not sure	5	4	5	5	5	5	3	5	4	5	6	4
	281	can	909	1	Send for meat?	5	3	4	3	3	2|5|1|4|3	Donâ€™t really understand the meaning of weaned									Dont know Never thought about it	1	1	7	5	1	3	1|2|3|4|5|6	Dont like genetically modified or fake	Inside	5	7	7	4	3	5|2|1|3|4	Prefer real milk	4	5	5	4	5	5	3	5	1	5	6	6
	282	can	805	1	I believe excess calves are either sold to other farms who may need them, or they are slaughtered and used as a meat product.	1	3	7	5	5	3|2|4|1|5	The way calves are treated when they are going to be slaughtered for veal is extremely cruel, and I definitely oppose it. If they are going to be treated kindly, with respect, and raised as beef cattle, that is something I don't oppose. Ideally, every calf should stay with its mother until properly weaned and mature enough to leave her.									I believe most farmers either remove the horns when the cows are still very young, put something protective on the ends of the horns, or choose breeds of cows that don't have horns.	3	6	6	5	5	3	1|2|3|4|5|6	I don't know if the hot iron technique is painful to the calves/cows - if it is, then I don't think this is a kind option and I oppose it. The genetic modification against horns is already done - I see very few cows with horns or horn buds recently.	To the best of my knowledge, small scale farmers with a family based dairy business have pasture for their cows to wander and graze, and also have barns for them to return to for a variety of other feed and shelter. I think larger scale farms, that are more commercial keep the cows inside the barns for the most part and control their feed.	4	6	6	4	4	3|1|2|4|5	I know there is a certain level of cruelty in large scale dairy farming, especially around the treatment of calves, therefore I would support whatever systems are the most cruelty free, while still being the healthiest options for human consumption. I think all animals should have outdoor time for health, and indoor space for shelter and safety. I also think they need more than grass to thrive. M…	4	5	6	3	6	5	5	5	2	5	6	4
	283	can	1522	1									I have no idea.	1	1	4	1	1	2|4|1|5|3	Again I don't agree with modifying animals or taken young from mother.	I couldn't tell you. I guess the remove them?	1	1	1	1	1	3	1|2|3|4|5|6	I don't support any kind of animal modifications.	As far as I know they keep them penned up with hardly any room. But I think they may let them out in the field as well.	1	4	7	1	1	4|3|2|5|1	I don't think they should change any genetic materials in animals to produce product.	3	3	3	3	3	3	3	3	3	6	6	6
	284	can	1109	1									These calves are in a natural environment on a farm. Are fed pure grain and water. Farmers help in the birthing of a cow. Large industrial farms gave machines to extract milk from cows.	1	1	4	1	1	3|1|5|2|4	I find some of these very disturbing. I find the natural approach to raising cows like they do on small farms a better approach.	I would say they separate the cows to prevent injury to cows and workers	1	1	7	1	1	3	1|2|3|4|5|6	I don't like cruelty to cows by causing them pain or distress. In order to have good milk production you have to have healthy cows.	The same approach as above the natural way.	7	7	7	1	1	1|5|2|4|3	I prefer like I say a natural approach to keepingbcoiws in a humane way	6	6	6	6	6	6	6	6	6	6	6	6
	285	can	908	1									I DON'T KNOW, BUT I'D ASSUME THEY EITHER RAISE THEM TO REPLACE THE OLDER COWS ON THEIR WAY OUT OR NEW POTENTIAL FATHERS, OR SELL THEM OFF TO OTHER FARMERS OR AS MEAT.	1	2	6	2	1	1|2|3|4|5	IT SEEMS UNNECESSARILY CRUEL TO TAKE THEM AWAY AND SEPARATE THEM, ONLY TO BE GETTING RID OF THEM LATER ANYWAY. WHY NOT HAVE MOTHERS AND BABIES LIVE HAPPILY AND HEALTHILY TOGETHER. PLANT BASED MILK HAS THE POTENTIAL TO BE VERY ENVIRONMENTALLY DAMAGING AS WELL, SO IT'S NOT A CLEAR WINNER, AND YEAST MILK SOUNDS TERRIBLE.	I'M NOT SURE, BUT THEY LIKELY CUT THEM OFF OR DULL THEM.	2	6	7	2	1	3	1|2|3|4|5|6	"GENETICALLY MODIFYING" THEM TO HAVE NO HORNS IS REALLY JUST SELECTIVELY BREEDING, LIKE DOGS OR SPERM BANKS, SO I DON'T SEE A HUGE PROBLEM WITH THAT UNLESS THE GENE POOL GETS TOO SMALL. OBVIOUSLY THE CLEAR WINNER IS TO JUST LET THE COWS BE THEMSELVES.	I'M PRETTY SURE THEY MOSTLY ARE KEPT INDOORS, ALTHOUGH IN MY AREA, THEY ARE ALSO OFTEN ON PASTURE.	2	7	7	2	1	5|2|1|3|4	ANYTHING THAT RESULTS IN HAPPIER ANIMALS RESULTS IN A BETTER PRODUCT THAT IS BETTER FOR YOU AND BETTER FOR THE ENVIRONMENT.	4	4	6	5	4	5	4	5	1	6	6	4
	286	can	546	1	Either slaughtered for meat or raised to become dairy cows themselves.	4	1	7	7	4	3|1|5|2|4	I would stop drinking cow milk if there were affordable alternatives. Cow milk is highly subsidized, which is why I believe it is so cheap to buy.									I imagine they saw them off to avoid injuries.	4	4	7	7	4	3	1|2|3|4|5|6	I care about not harming cows but Iâ€™m not too informed on cowlless milk made from genes.	Inside barns.	4	7	7	7	5	4|5|1|2|3	I care that cows area treated humanely.	6	6	6	6	6	6	2	3	1	6	4	3
	287	can	1960	1	The calves that are not needed are either sold to small farmsteads who raise the heifers for milking after they give birth. Some of the calves are sold to people on homesteads or hobby farms to raise for meat. Other calves are milk fed and sold as veal calves, which means all they do is be contained in a small pen and they never come out of it until they are either sold or eaten by the farmerâ€™s…	4	2	4	1	1	1|2|4|3|5	I donâ€™t agree with genetically engineered milk or cows being injected with genetic hormones to produce milk long after the calves need milk. I think that a cow can produce enough milk after the calves are weaned to make them viable, granted the ones given genetically engineered hormones produce milk for a much longer time which wears the cows out so they only last a few years, thus shortening t…									Farmers usually saw off the horns so that the cows donâ€™t injure each other or workers on the farm. Sometimes cows are bred to polled bulls so that their calves donâ€™t have horns.	4	1	6	1	1	3	1|2|3|4|5|6	I believe that breeding cows to polled bulls means that over time the calves will be born without horns. They donâ€™t have to be genetically engineered to produce calves without horns. If cows have sufficient room on the pastures and still have horns they usually donâ€™t fight, that happens when they donâ€™t have any room to themselves because they are crowded together.	A lot of farmers keep milk cows in a small area where they can eat hay and grain and sileage, keeping them in a small pen makes sure that they donâ€™t use energy that takes away from milk production.	2	7	7	1	1	4|3|1|5|2	I agree that the cows should have access to pasture or being in the barn if they want to because the cows are a lot healthier and happier.	6	6	4	3	4	5	3	4	6	6	5	6
	288	can	976	1									They care for them and use to increase their herd or sell them to other dairy farmers	1	1	7	1	1	1|5|4|2|3	I am not in favor of separating babies from their mothers or of genetically modified hormones or blant based foods	to ensure the safety of the cows to ensure that they do not injure other cows or workers the horns are burned off as soon as they start to appear	6	7	3	1	1	3	1|2|3|4|5|6	I am not in favour of plant based foods and drinks	Where I live cows are put out to pasture and brought inside to milk and overnight	2	7	7	1	1	1|4|2|3|5	I do not like plant based foods or genetically modified food or drinks	6	5	5	5	5	5	5	5	5	5	6	6
	289	can	1310	1									The farmer leave the mother with the calf during 1 year because the milk is not good for consuming	2	2	5	2	1	1|3|2|4|5	I didn't know that.	They put the cows at narrow places where it's impossible to change position, to turn	6	4	6	2	1	3	1|2|3|4|5|6	I think the farmers do the best for the production of dairy milk and generaly there is nothing wrong what they do with cows	Outside during the day and inside during the night	4	7	7	2	1	2|3|4|1|5	The farmers should to use the adequat method for feed cows	3	6	6	6	5	6	6	1	6	2	4	6
	290	can	1916	1									I am not sure so I know that on Commercial forms they are separated from their family very shortly after birth	1	4	4	7	7	2|3|4|1|5	Same answer as for previous question	this , once again, depends on whether we are speaking of a small scale or industrial scale farm. On Industrial scale farms grind the horns down whereas on small-scale farms they are left to grow naturally unless causing harm to themselves or the other cows.	1	4	6	7	7	3	1|2|3|4|5|6	ideally, moving from using animals and animal products for food would be the most sustainable, environmentally friendly, and humane way of feeding ourselves in the long run	it depends if we are speaking of commercial farming or family farming/small scale farming. having your worked as a WWOOFer ( World Wide Opportunities on Organic Farms) since I was 14 I have seen many well taken care of cows most most of which we're free range and/ or in large pastures with their families and other cows. When speaking of commercial farming though, the cows are generally treated ho…	5	7	7	7	7	1|5|3|2|4	ideally the cows should be allowed to choose whether they wants to be in the Stables or Outdoors depending on if it is warm or cold or if the weather is nice or shity	6	6	6	5	5	5	4	4	1	5	6	4
	291	can	7082	1	maybe use milk alternative products should be used instead buying milk.	2	4	6	3	5	3|2|1|4|5	as people learn how cows on the farm are treated, people with reduce or stop buy dairy products. Change the diet for vegatarian or vegen. Used more effecent or more humane treatment of animals.									never seen a dairy cow with horns. There too slow to hurt other animals or people.	4	5	3	5	5	3	1|2|3|4|5|6	maybe time to change diet to use let milk and out product to get calcium and proteins.	Cows are kept outside in the fields. There kept where they are fed with grass and pond with water.	2	6	3	5	6	2|1|4|3|5	The best milk is from cows that let out side. Not hay fed kept in doors make the cows stressed and there for make a poor milk.	5	6	6	6	5	4	5	6	5	6	4	6
0	292	can	613	1									Not sure	1	4	6	1	1	2|4|3|1|5	Calve belong with her mother	Not sure	4	1	4	1	1	3	1|2|3|4|5|6	Not sure	Not sure	4	5	4	1	1	3|2|1|4|5	Cows deserve to be treated good	3	2	5	3	5	1	4	5	2	6	5	6
	293	can	5022	1	they sell them	3	4	3	4	3	4|5|1|3|2	it makes sense									with machines maybe	4	4	5	4	4	3	1|2|3|4|5|6	it makes sense	in a farm or outside	5	5	5	4	4	1|4|2|3|5	it all makes sense to me where the cows are kept.	3	5	3	3	4	4	4	3	4	3	2	3
	294	can	661	1									I would think that they let them grow into full Cow animal to benefit the heard?	4	4	4	4	4	1|5|3|2|4	I believe I stated what happens in the last statement box?	Not sure what you're getting at as I have always believed that male cows have horns?	4	4	4	4	4	3	1|2|3|4|5|6	I have never heard of this before now?	Farmers turn them out of the barn in the morning to go to pasture to feed?	5	5	5	5	3	1|4|3|2|5	all or most of the above I believe to be correct way to use and treat cows?	3	3	3	3	3	3	3	3	3	4	4	3
	295	can	613	1	The excess are treated poorly and taken to the slaughter house.	1	1	6	1	1	5|4|1|2|3	We need to continue with tradition and treat animals properly..									I've worked in a farm..Giving the right conditions thus is not a problem.	4	1	7	1	1	3	1|2|3|4|5|6	We need to look after our animals.	Definately in barn.	1	7	7	1	1	3|4|5|1|2	We need to find better ways.	5	6	5	6	6	5	6	6	6	4	6	5
0	296	can	311	1	sell them	4	1	5	5	2	3|4|5|1|2	i am not sure									cut the horns	2	2	7	5	4	3	1|2|3|4|5|6	not sure	enclosed spaces	4	7	7	5	5	1|2|3|4|5	not sure	5	5	5	5	5	5	5	5	5	5	5	6
	297	can	1519	1									This is a very odd question and not something most people would ever think about.	1	1	4	1	1	1|3|5|2|4	This is a very sensitive topic. Whereas it's inhumane to separate a calf from it's mother, it is also necessary to the dairy industry.	I believe they shear them off, file them down	4	1	4	1	1	3	1|2|3|4|5|6	I think there is something universally wrong with genetically modifying cows so they don't grow horns. Seems very odd	I believe cows are allowed to graze in the pasture in the warmer months and once it becomes to cold, they out them in a barn	4	6	7	1	1	1|5|4|2|3	grazing in the pasture is the best and healthiest option for cows	4	4	4	4	4	4	4	4	1	4	5	3
	298	can	761	1	I guess they are sold for veal meat	4	1	4	1	1	4|2|5|1|3	I think the farmer can do both, sell extra calves for meat or raise them depending if they have the capacity to raise them,,									Cut them shorter?	4	1	7	1	1	3	1|2|3|4|5|6	I'll prefer if the farmer find a better solution to deals with horn, maybe like putting some kind of cushion (I know they are selling some cover for cats nails)	I often see cows eating on the pasture and sometimes they stay in the barn. I'll say it's a mix of both, like in summer time you can send them on the pasture but then in winter you keep them inside and feed them.	4	4	7	1	1	5|2|3|4|1	I think farmer should let the cow go out on the pasture especially in the warmer month when is still easy to get grass outside. Then in the colder month or in other bad condition keep them inside to feed them.	4	4	5	4	5	4	5	5	4	6	5	6
0	299	can	419	1									Idk	5	7	6	6	5	4|1|2|3|5	No	I think farmers would separate the cows so that they don't have any issues. They could also cut their horns if it's such a big problem too.	6	5	4	6	4	3	1|2|3|4|5|6	Well, it's pretty clear, no?	He feeds em' with some water, he cleans their houses or shit like that and yeah..	5	4	6	6	6	5|3|1|4|2	No	4	6	5	5	5	5	5	6	5	4	5	6
	300	can	463	1									I'd assume they're turned into veal given I've heard horrible things about the dairy/meat processing industry. However, I'm not vegan/vegetarian and I don't have any inclination to change in light of this info.	3	3	5	2	1	1|4|3|5|2	I think animal based milk is fine (and don't particularly care for plant based mil alternatives), but the calfs could be treated better overall.	No idea but best guess would be they soften them (somehow...)	3	3	5	1	1	3	1|2|3|4|5|6	While protecting the workers from the horns is important, I'm not sure I'm sold on "changing" the cows. Other risk management techniques might be better.	Individual cages without much space to move and with a trough of wheat in front of them.	3	6	5	1	2	5|3|2|4|1	I like the idea of allowing cows outside on the pasture but the land costs may be prohibitive for farmers (and raise prices for consumers which wouldn't go over well).	3	2	2	4	3	5	2	3	1	4	5	3
	301	can	587	1	I suppose farmers get rid of excess cows by selling them to slaughter houses. The excess cows become part of the food chain this way.	2	4	4	1	1	1|3|5|4|2	I prefer milk that comes from a cow and not laboratory engineered. I think it is humane for farmers to leave calf and cow together for a certain length of time.									I guess the horns are cut.	3	7	7	1	1	3	1|2|3|4|5|6	I guess using a hot iron must hurt the cows. I agree with the other 2 strategies farmers can use.	I guess weather permitting, cows are let out to pasture. In colder weather, the cows have to be fed inside the barn.	7	7	7	1	1	2|3|5|4|1	Let the cows decide how they want to be fed. Also I prefer milk from a cow.	5	5	5	5	5	5	5	5	5	6	6	6
	302	can	172	1									Bring bring bring bring come Ci holy hi hi cried	6	6	5	6	6	2|3|5|4|1	Boiler doctor giving dusty fungi John fridge hi hoop date hippo Jerrie	Bring bring bring bring by offer bring vertex do do Ci Ci Ci hey bro July	6	4	3	5	6	3	1|2|3|4|5|6	Bring crime crime burger cruiser count buying	Idk lololololololololoo glinting	6	4	5	4	5	5|1|4|3|2	Hundreds brunt bribery Bruce brunt Bruner Bruce Caleb Bruce	4	5	4	4	5	4	4	4	4	4	4	4
	303	can	12	0
	304	can	9	0
	305	can	36	0									Feed them
	306	can	29	0																										Not sure
	307	can	241	0	sell them	2	3	3	3	3	2|1|3|5|4	I do not agree with farmers killing off their cattle									kill them	2	2	2	2	2	3	1|2|3|4|5|6	Do not agree with what farmers do their cows	hornless
	308	can	45	0	dont no
	309	can	64	0																										In cages before they are able to be milked	6	6	6	6	7	1|4|5|2|3	I like to know the cows are treated humanely
	310	can	522	0	They sell them?	3	2	3	3	2	3|2|4|5|1	I'm not too sure how i feel about all this									i dunno									pasture	2	5	5	2	1	1|2|3|4|5	i don't know
	311	can	15	0
	312	can	159	0																	I have no idea									out in pasture	3	6	6	1	1	2|1|5|3|4	We need to keep cows for milk and to have them choose whether they stay inside or not.
	313	can	567	0	Sell them	6	4	4	1	1	4|3|2|1|5	I support farmers and trust their decisions, not do good eras whom sanctimoniously want to save the world with their god like thinking!!!									They de horn them	6	4	4	1	1	3	1|2|3|4|5|6	Already answered the questions asked.	In the pastures	4	4	4	1	1	4|3|1|5|2	Trust the farmers to do what they deem best.	3	4	3	3	4	4	3	4	4	4	4	4
	314	can	7	0
	315	can	322	0																	remove the horns	5	1	3	3	1	3	1|2|3|4|5|6	I think cows are necessary. plant based milk isn't always good to drink.	dont' know
	316	can	13	0
	317	can	131	0									no idea	1	1	4	7	1	2|1|3|5|4	don't drink milk don't support the production
	318	can	72	0
	319	can	14	0
0	320	can	732	1	Given away?	7	7	7	4	4	3|5|1|2|4	First come in mind									I dont know	6	4	4	4	4	3	1|2|3|4|5|6	First come in mind	Pasture	5	5	7	4	3	1|5|2|4|3	First come in mind	4	4	5	4	5	3	4	3	2	1	5	6
	321	can	3306	0									Like humans, cows only produce milk after they have given birth, and dairy cows must give birth to one calf per year in order to continue producing milk. Typically they are artificially inseminated within three months of giving birth. These high-production cows produce milk on average for less than three years, after which they are culled and their meat used for beef.	1	1	7	1	1	5|1|4|3|2	Farmers leaving the cow and calf together is more humande	Certain cows carry a dominant no-horn genetic trait, and are called polled cows. ... of Fair Oaks Farm, talks about milk production in a milking parlor at Fair ... naturally hornless cattle, thereby eliminating the need for dehorning. ... cows can be hazardous because they can gore farm workers or other animals.	1	7	7	1	7	3	1|2|3|4|5|6	Leave the horns alone	The Dairy Farmers of Canada keep them in a field	6	6	7	1	6	2|4|3|1|5	Grazing is the best
	322	can	807	1	They raise them to become meat cattle	3	2	5	4	3	5|3|1|2|4	Iâ€™m a dairy consumer so I would not like to add any genetic modification to the process as there are already is									They cut them off	5	1	5	1	2	3	1|2|3|4|5|6	It is a very small Problem to start finding genetically modified solutions	Like in a prison	4	5	4	5	4	1|5|3|4|2	The conditions do not bother me	4	3	6	2	5	4	5	5	5	6	4	2
0	323	can	376	1									I have no answers to that	4	4	4	4	4	5|1|2|3|4	I have no clue to this survey	No answer for this	4	4	4	4	5	3	1|2|3|4|5|6	Still no clue to this survey	I don't know what you are talking about	3	5	4	4	4	5|1|3|2|4	I still don't understand the question	4	2	2	3	3	3	4	3	3	5	4	1
	324	can	1066	1									They grow them to be bulls. Bulls and cows reproduce new calf.	3	3	6	4	1	2|4|5|1|3	Actually I'm against any modified products in general,nobody knows how they will affect future generations.	They cut them i guess.	4	1	6	5	1	3	1|2|3|4|5|6	They could ask to develop some "covers" for horns to prevent injury.	I think it depends on the preferred methods they using.	2	7	5	5	1	5|3|2|4|1	The best for my opinion to let animals to choose what is better for them.	6	5	1	5	2	1	1	1	4	6	6	5
	325	can	1087	1	il engraisse les veaux pour les vendre	7	3	2	2	2	1|5|2|4|3	je crois que la faÃ§on de faire prÃ©sente est la bonne									les bÃªtes malades recoivent des antibiotiques et leur lait n'est pas incorporÃ©s au lait principal	3	5	6	2	2	3	1|2|3|4|5|6	je crois que la protection du fermier lui revient	tout dÃ©pendant de la saison et des paturages disponibles les vaches sont Ã l'extÃ©rieur ou Ã l'intÃ©rieur	4	7	6	2	2	5|1|4|3|2	je crois personnellement que l'Ã©levage au paturage donne du meilleur lait	5	3	3	5	5	5	5	5	3	5	4	6
	326	can	422	1	they're sent to the slaughterhouse to become food	7	1	4	1	1	4|3|1|2|5	I think it works fine and doesn't have to change									they cut off the horns	7	1	4	1	1	3	1|2|3|4|5|6	same thing, no change needed	they're live in small spaces but can go out in the summer	7	4	4	1	1	2|1|4|3|5	same thing, I don't think any change is needed	1	1	4	4	4	4	1	1	1	1	1	1
	327	can	289	1									We shouldn't hurt animals just cuz of our needs	2	2	2	2	2	1|3|2|4|5	Animals deserve to be treated better	Indoor tied up in a barn	4	3	3	2	2	3	1|2|3|4|5|6	Animals deserve to be treated better	Tied up in a farm?	3	5	6	5	5	1|5|3|2|4	Farmers should be provided with all of their needs	4	4	5	2	5	5	3	4	3	2	2	2
0	328	can	536	1	butchered for the food chain	4	1	4	1	1	1|3|2|4|5	no									burned or cut off early in life	4	1	2	1	1	3	1|2|3|4|5|6	no	sent to pasture and fed hay in winter	4	4	5	1	1	1|5|2|3|4	no	2	2	2	2	2	2	2	2	1	3	3	3
	329	can	590	1									Just let them be born n be with thier mother	5	1	4	1	1	3|5|4|1|2	Donâ€™t like growth hormones	Remove the horns	5	1	4	1	1	3	1|2|3|4|5|6	Say it as I feel it	In pastures n sometimes barns during birth periods	5	5	6	1	1	2|3|1|5|4	I dint like anything modified	4	4	4	4	4	4	4	4	4	5	5	6
	330	can	916	1	Meat	5	5	4	7	6	2|1|3|4|5	I don't use dairy milk now, the only dairy product i get is lactose free cheese									They probably cut the horns	3	4	5	6	5	3	1|2|3|4|5|6	Non dairy would be good	pasture	3	6	5	6	5	4|3|1|5|2	I,m lactose intolerant but I still eat meat, just want the cows to live a good life and not too short and painful (having babies and being separated)	4	4	4	4	4	3	4	4	1	4	6	4
	331	can	589	1	I don't know what they do with them.	4	3	5	5	5	3|2|1|4|5	Cows shoudn't be separate to fast from their babies.									I don't really know what they do with it. I hope they keep animals in their natural environment without cutting horns or injured them.	2	4	5	6	5	3	1|2|3|4|5|6	I think that the most important thing is to keep animals safe with no violence on them.	They keep them in a barn with little spaces for them. I hope they get them outside sometimes.	2	5	5	5	5	5|3|4|2|1	I think that the most important thing is the freedom of cows.	5	5	5	4	4	5	5	4	4	5	5	4
	332	can	719	1									I do not know	5	4	5	4	4	2|4|3|1|5	I do not know	They took training for that and they know how to tackle the situation	1	4	4	2	7	3	1|2|3|4|5|6	Take care of cows	While some methods may vary depending on farm size, location or other factors, across the country, dairy cows come first on a dairy farm. To prepare a cow for milking, employees will sanitize her udder and teats, which helps keep each cow healthy and the milk wholesome. Some farms use robotic milkers that allow cows to be milked whenever they want	5	4	6	1	2	5|1|2|4|3	Well milk is very important in our life especially cow milk. So we should take care of the cows and of course support local farmers	3	3	1	1	1	5	2	1	1	6	6	6
	333	can	618	1	They can keep them or they can also bring them to an slaughterhouse to transform them into beef which can also feed a lot of people	7	5	6	1	1	4|5|3|2|1	The farmer have to do that so that slaughterhouse can produce enough beef to feed a lot of people and keep the economy on the meat side the same									Farmer cut the horns so that the cows wonâ€™t hurt each otherâ€™s and stay in good health for more time	4	4	5	1	1	3	1|2|3|4|5|6	Farmer should not make plant based milk cause it will cause over farming and there will be more co2 in the atmosphere than ever cause of the tractor and other stuff and also cows would extinct	They keep then in fences so that they donâ€™t walk around everywhere and they can milk them easily	7	7	7	1	1	5|1|2|4|3	Keeping them outside is better for there Heath	1	1	1	1	1	1	1	1	1	1	1	1
	334	can	918	1									sold formeat	4	4	5	2	2	1|2|5|4|3	i do agree with the possibiliti of keepingcalf with there mother but they stillhave acces to milk and are with others calf	cut there horn	4	2	2	1	1	3	1|2|3|4|5|6	milk is there since alwais whi changinga source important in developping healt	in a barn	5	6	5	2	2	1|4|5|2|3	fredom cow woud be preferebla but sanitary is more important	3	3	5	3	5	3	3	1	3	6	1	6
	335	can	688	1	They are sent to butchering.	4	1	4	3	1	4|5|1|2|3	It is quite okay that excess population go to the slaughterhouse.									I do not know.	2	1	7	3	1	3	1|2|3|4|5|6	The best way to manage cows is to find ways to let them keep their horns and finding other means to protect others from injury.	I think most farmers keep their cows in a pasture. Some may have them inside but it is not the majority.	3	5	6	2	1	1|2|5|4|3	I feel that milk should be produced in the normal traditional way, with the cows allowed to go to pasture. Cows do have a psychology and they can feel better when they are left free.	6	4	6	4	5	6	4	4	1	6	5	4
	336	can	307	1	I would assume they are sold off or kept.	6	1	6	2	1	4|2|5|3|1	The calves should be used for other means.									They keep the dairy cows away from other cows to ensure safety. As the workers, they have protocols to ensure safety of everyone involved.	4	2	7	1	1	3	1|2|3|4|5|6	I think milk should still come from the dairy cows itself.	I believe they are kept inside a barn but I'm not sure.	5	6	3	1	1	1|3|2|5|4	Let the cows choose is the best option.	6	3	4	5	5	5	4	4	3	4	1	5
	337	can	496	1									they fed them and take care of them and then once born they stay with their mom for a bit before beginning process to feed them and to produce more milk	2	2	5	3	4	5|4|1|2|3	I feel that the calf should stay with its mom longer and not be separated away as quickly	they wear protective gear and are careful when dealing with those animals	1	3	5	3	3	3	1|2|3|4|5|6	I do not support the burning of tissue around the horn bud but also do not want farmers to get hurt from these horns later. best to find a painless solution	they keep them in barns in separate cabins and feed them. they also make them walk around out in the open from time to time	4	7	5	3	2	4|5|1|3|2	I like the idea of cows being able to choose between going outside or inside the most. I do not like plant based milks which is why I don't support it	4	5	4	5	5	5	4	4	2	4	3	3
	338	can	403	1	they sell them or kill them. the buyers turn them into meat.	1	1	4	2	1	3|1|5|2|4	everything farmers are doing to cows seems very unfair and harmful. animals should not be treated this way									they cut the horns off	1	1	7	7	7	3	1|2|3|4|5|6	the horns should not be burnt off and cows should not be genetically modified.	they give them supplements and lock them in barns	2	3	4	1	1	5|1|2|3|4	animals should not be held captive and treated this way. they deserve freedom	6	5	5	5	5	5	5	5	5	4	4	6
	339	can	606	1									They ley cow have calf	4	1	4	3	1	4|5|3|2|1	It's better to keep the calf with the mother	The have automatic doors for the cows	3	1	7	4	1	3	1|2|3|4|5|6	Modify thw body of a cow is dangerous for his well being	Inside barn	7	7	4	3	1	2|5|1|4|3	I prefer to have milk produce naturally by cows qmd not automated things	5	4	3	5	6	6	5	4	5	1	6	6
	340	can	630	1	I don't know.	2	1	7	1	1	2|1|5|3|4	Keep families together.									Saw off their horns.	2	2	5	1	1	3	1|2|3|4|5|6	Must I? I don't want cows to be hurt.	They let them out to feed in a pasture and bring them to the barn to milk them.	3	6	6	2	1	2|5|3|1|4	I don't like the idea of cows being trapped in a barn for years to be milked. I do drink milk so I don't like the idea of fake milk.	4	4	5	4	5	4	4	5	4	5	6	3
	341	can	779	1									They take the milk out from the belly of the cow. They pull on the teets of the cow, and out comes the milk. They let the milk go into the bucket. The bucket is made out of iron. They let the bucket fill up with all of the cows milk. Then they grab the bucket. Then they transport the bucket. Then they drive the milk to the store.	3	2	4	4	2	3|5|4|2|1	I donâ€™t like how they sepperate the babies of the cows from their cow mothers. I donâ€™t like how they use needles and more stuff to make the cows extra delicious. It is just completely oh my god disgusting how they genetically modify these cows. I wish they are treated better. I am a vegan and will never eat another living being. I hope this world will change.	I think that the farmer pulls on the teets of the cow. He does this to extract the milk from the teets of the cow. I think he then, to take out the horns, puts his hand in the milk and takes out any horns. He uses his hands. The milk goes in the bucket. The farm is a wonderful place of nature. You can see many animals there.	2	1	4	5	5	3	1|2|3|4|5|6	I think the way they burn the horns is mean. The burning of the cow tissue hurts the cow. The blood of the cow goes all over the place. The cow also has a lot of blood inside it. The cow will be in much pain that a living being should not be in. They should do this kind of things more humanely. This is why I will never eat another living being in my whole life no matter what.	They do this and that. They are amazing people. I love how nice the farmers can be even though some of them are mean. I been to a farm it is a very great place. So many beautiful animals. I love them so much. I have many animals at my home. I have a dog. I also have a cat. I wish one day I will get more animals like birds too.	2	4	5	5	5	2|5|4|1|3	I love how the cows go wherever they want. This is great cause the cows can be free. I like it when animals and other living beings arenâ€™t kept in captivity. It is good when animals are left alive. It is good when animals are free. It is every living beings right to be free. Let all be free and alive.	3	3	5	5	4	5	4	3	4	5	6	4
	342	can	722	1									Take a good care of them	2	1	6	2	1	3|5|2|4|1	Take a good care of them	If it's a nature of the cows, former need to prepare and keep the workers in secure	1	3	5	5	1	3	1|2|3|4|5|6	Please consider the ethical issues	Keep it at the safer place	1	7	2	3	1	2|5|1|4|3	Ethical issues	5	6	4	6	6	6	4	3	1	5	5	6
	343	can	854	1	They raise them to make calves for slaughter	4	4	4	4	4	2|1|4|3|5	No comment									They must ask the vet to come and cut the horns of the cows so as not to hurt others.	5	1	6	4	6	3	1|2|3|4|5|6	If you burn the horns like warts, I don't see the problem, but if the growers cut either a blade or a knife, I don't agree. There are vets to do this	Dairy cows are kept in a barn and fed with harvested grass and other feed, or they are kept on pasture.	6	6	7	1	5	5|1|4|2|3	I thing the farmers don't have the choice because no many people want to work on the farmer. It's better for them to keep the cow inside.	5	5	6	5	5	6	6	5	5	5	6	5
	344	can	815	1									They take care of them so they can grow.	4	3	3	1	1	5|1|2|4|3	I don't know much about this issue.	I don't know.	2	1	6	1	1	3	1|2|3|4|5|6	I don't know much about this issue.	They keep them safe so that they may make the required milk.	6	4	6	1	1	1|2|4|5|3	I don't know much about this topic.	5	5	5	5	5	5	4	5	5	6	6	6
	345	can	572	1									Feed them, keep them in place/give them a home, watch over them.	4	3	4	4	3	4|5|1|3|2	I have no particular strong feelings about any of this for selfish reasons but genetocally modified stuff doesn't sound too appealing to me.	They train them very early on and know how to tame them.	4	3	4	3	3	3	1|2|3|4|5|6	I am more uncomfortable with genetically modified stuff than the other usual methods.	In barns but allowed to be on pasture too.	4	4	4	3	3	5|1|2|4|3	I don't think there's anything too wrong about how they are normally kept, however I feel uncomfortable with genetically modified stuff.	3	4	4	6	6	6	4	5	1	6	4	5
	346	can	404	1	That's how we get veal.	3	3	4	4	3	5|2|1|3|4	This is a natural part of farming.									They cut it off.	2	2	3	3	3	3	1|2|3|4|5|6	This is way beyond the line.	on pasture	3	3	3	3	3	1|2|3|4|5	i don't know much about the subject to have a specific opinion	3	2	3	3	3	3	2	3	3	4	4	4
	347	can	498	1									Unsure	6	1	3	1	1	5|1|3|4|2	Nothing should change	There saw the corns.	5	1	2	1	1	3	1|2|3|4|5|6	The faermers shpuld continue to do things as before.	Depending of the seasons here in Quebec, they are keeping the cows inside on winter and outside for the others seasons.	6	3	6	4	4	5|4|1|2|3	Same answer as the previous question.	4	6	6	5	6	6	6	6	2	6	6	6
0	348	can	268	1	but she still has it she is so perfect literally she's everything I need she's the prettiest, the cutest, the funniest, the most precious one, she has my whole heart everytime i watch a loona video everytime i see hyunjin only thing i do is looking at her and totally forget about everything else wondering how can someone be so beautiful I really love her a lot and she really makes me happy, every…	3	4	4	5	5	5|4|3|1|2	but she still has it she is so perfect literally she's everything I need she's the prettiest, the cutest, the funniest, the most precious one, she has my whole heart everytime i watch a loona video everytime i see hyunjin only thing i do is looking at her and totally forget about everything else wondering how can someone be so beautiful I really love her a lot and she really makes me happy, every…									but she still has it she is so perfect literally she's everything I need she's the prettiest, the cutest, the funniest, the most precious one, she has my whole heart everytime i watch a loona video everytime i see hyunjin only thing i do is looking at her and totally forget about everything else wondering how can someone be so beautiful I really love her a lot and she really makes me happy, every…	6	6	5	4	4	3	1|2|3|4|5|6	but she still has it she is so perfect literally she's everything I need she's the prettiest, the cutest, the funniest, the most precious one, she has my whole heart everytime i watch a loona video everytime i see hyunjin only thing i do is looking at her and totally forget about everything else wondering how can someone be so beautiful I really love her a lot and she really makes me happy, every…	but she still has it she is so perfect literally she's everything I need she's the prettiest, the cutest, the funniest, the most precious one, she has my whole heart everytime i watch a loona video everytime i see hyunjin only thing i do is looking at her and totally forget about everything else wondering how can someone be so beautiful I really love her a lot and she really makes me happy, every…	4	5	5	3	6	5|3|4|1|2	but she still has it she is so perfect literally she's everything I need she's the prettiest, the cutest, the funniest, the most precious one, she has my whole heart everytime i watch a loona video everytime i see hyunjin only thing i do is looking at her and totally forget about everything else wondering how can someone be so beautiful I really love her a lot and she really makes me happy, every…	4	2	2	3	4	3	2	5	3	3	2	3
	349	can	690	1									I don't know	1	2	1	7	4	3|5|4|1|2	I think we're all able to use other alternatives than separating the calf from the cow	I guess they take them off	1	1	6	7	4	3	1|2|3|4|5|6	I think it's cruel to do this to an animal	I don't know	1	6	7	7	4	3|1|5|2|4	They shouldn't be kept inside, they're made to be outside	6	6	6	6	6	6	6	6	1	6	5	6
	350	can	716	1	probably butcher them for meat, like lamb chops	2	5	2	6	6	1|5|3|4|2	more and more that I read these answers that you give I want nothing to do with beef production or milk									I have no clue what they do in this case, I really never thought about it.	1	4	3	6	5	3	1|2|3|4|5|6	you told me to hit 3 on the scale, for the rest I believe it is inhumane to treat the cows any differently then naturally, I would just go without milk	they normally keep their cows in pens all bundled up together with barely a step to move between them	3	5	7	6	4	1|5|2|3|4	I don't really drink milk but I would be happy using grains to make milk, or at least I am sure I would be once I tried it and got use to it.	6	6	6	5	5	6	6	5	1	6	6	3
	351	can	350	1									They are slaughtered for meat	4	4	4	3	1	2|3|5|4|1	Calves need their moms until theyre a few weeks old	They usually shave their horns down	1	1	3	3	2	3	1|2|3|4|5|6	I find its cruel to burn the cow with a hot iron.	They are kept in pens or barns and fed grass and hay.	7	3	6	6	3	4|3|1|5|2	I feel like cows should be kept outdoors	2	3	6	2	6	3	3	3	5	6	4	5
	352	can	584	1	Go to the food plant.	5	2	5	2	2	1|5|4|2|3	I know that killing animal is cruel but it is part of our life. And there is business associated to all of this.It's an economy that cannot transform in short period of time.									They keep away from each other . They probably distance them and put fences to not move or injure anybody.	1	2	5	2	2	3	1|2|3|4|5|6	I thin dairy milk is important and not replacabl. There is other way to prevent any kind of bad behavior from humans.	They feed as much as they can.	5	5	3	1	2	1|2|5|3|4	Like the first question, I think we should still drink cow milk therefore we must find way to control how to feed cows.	4	5	5	4	4	5	5	4	1	5	5	4
	353	can	430	1									The nurture and feed them to take care of them and then they get the milk from them	1	1	7	1	1	5|1|3|4|2	I prefer the old way of regular cow's milk	I do not know	1	1	1	1	1	3	1|2|3|4|5|6	I don't think any animal should be alters or take away What is naturally there's	I would imagine that they keep them in the pastures and feed them food and keep them nourished	1	1	7	1	1	2|1|4|3|5	Anything alternate on find natural and callous should be able to To go outside and be nurtured	1	6	1	1	1	1	1	1	6	6	6	6
	354	can	852	1									i assume they dont treat them very well, but well enough that they are able to survive	1	1	7	4	4	5|3|1|4|2	i believe in finding a way to ensure cows arenâ€™t suffering but also that there isnt too much change in our human taste	i think they remove the horns	1	1	4	4	4	3	1|2|3|4|5|6	I donâ€™t believe in changing the nature of a cowâ€™s development	they keep them in small areas and attached to metal bars	4	7	4	4	4	3|4|5|1|2	I just want the cows to live in a safe environment for them	5	5	6	6	4	6	4	4	4	5	5	4
	355	can	410	1	They actually separate them from their mothers. They lack the care they really need	3	4	6	1	1	3|1|5|2|4	Calves need motherly care as humans do.									Farmers still follow the tradition. We need to innovate our ways of keeping cows	4	1	7	1	1	3	1|2|3|4|5|6	I do not support GMO animals	Farmers keep their cows in a barn. Sometimes the living conditions of cows isn't good. We should support more free range livestock	6	7	7	1	1	4|1|3|5|2	Milk is still a better option than other substitutes.	6	2	3	5	6	5	6	6	1	6	6	6
	356	can	2163	1									Sell them or raise them as cattle.	4	3	4	3	3	1|5|4|2|3	Calves should be left with the cows and if they cannot be milk producing they should either be sold or raised to become beef producers.	Farmers will remove horns.	4	3	5	3	3	3	1|2|3|4|5|6	Don't really like the idea of cows being hurt or mistreated.	Kept inside barn and fed harvests grass and other feeds.	5	4	4	3	2	3|1|4|5|2	Will always prefer cow milk but not opposed to letting cows decide whether or not to stay indoors or go outside.	4	4	4	3	4	4	4	4	4	4	3	6
	357	can	649	1	i have no idea	1	1	5	1	1	2|3|1|5|4	they should let the calves with their mothers									they keep the cows apart from one another	1	1	6	1	1	3	1|2|3|4|5|6	there is no need to harm the cows	i think they keep them in the fields	4	4	6	1	1	5|3|1|2|4	the cows should be in the fields	6	6	5	5	5	5	5	5	5	6	6	5
	358	can	769	1									Some of the calves a kept for beef meat, some are replacements for older cows to be sold at auction and some calves are sold at auction	5	1	7	1	1	3|5|1|4|2	Hormones in cows is not an option that works at all. In Canada, hormones are not used for beef and that makes our beef the best.	Normally, the horns are taken off to ensure the safety of the herd.	6	1	4	1	1	3	1|2|3|4|5|6	To me, the nly "real" milk is dairy milk. Anything else just is not milk.	Normally, when my grandfather had dairy cattle, cows were kept in the pasture most of the spring and summer. They were kept in the barn during the night to protect them but after milking, they were put out to pasture.	4	4	7	1	1	3|5|1|2|4	In my opinion, the best milk is from pasture cattle.	6	5	5	5	5	5	6	5	1	6	6	5
	359	can	468	1	They move them to another type of Farm. The new place is somewhere where they kill the cows for their meat.	3	5	4	5	7	5|1|3|4|2	Milk that comes from non-animal sources could prevent cows from getting slaved over their milk.									They cut the horns off the cows.	1	7	2	5	7	3	1|2|3|4|5|6	Genetically modified cows could have no horns and not get burned since they have no horns.	They are kept in a factory with pipes everywhere, and little space. They have a feeding through for all the cows.	2	6	6	4	7	3|5|1|2|4	Cows want to relax or have fun, they are not mindless machine only producing milk.	5	6	6	4	5	4	3	4	1	6	6	5
	360	can	1054	1	They ae sold to finishing markets and finally butcherd by meat packing plants.	5	4	4	3	3	1|3|4|5|2	there is a need for meat									dehorn	2	2	2	4	2	3	1|2|3|4|5|6	farmers need to dehorn there animals	Most farmers in our area have the cows in pasture	2	5	6	4	3	4|2|3|5|1	I think farmers should allow cows to free range	5	4	5	4	5	5	4	6	6	5	4	6
	361	can	546	1	THE FARMER RAISES THEM THEN SENDS THEM TO SLAUGHTER FOR FOOD	4	1	4	1	1	3|2|1|4|5	WE NEED COW MILK AND WE ALSO NEED COWS FOR HUMAN CONSUMPTION									EITHER CUT THEM OFF OR TONE THE HORNS DOWN	1	2	6	1	1	3	1|2|3|4|5|6	THE HOT IRON MUST HURT THE COW THIS IS CRUELTY	THE FARMS USUALLY KEEP THE COWS IN THE BARN FOR DAIRY FARMING	5	4	4	1	1	2|1|4|3|5	I AM TOTALLY AGAINST P;ANT BASED DAIRY PRODUCTS THEY TASTE HORRIBLE	5	5	5	5	5	6	5	5	5	6	6	6
	362	can	1182	1									They use other feed to substitute for the milk	4	1	6	6	1	4|2|1|3|5	I donâ€™t support genetically produce product I believe in the natural way	They cut the horns	5	1	4	5	2	3	1|2|3|4|5|6	I believe in doing thing the natural way	Inside a barn	4	6	6	4	4	4|1|2|3|5	Keep cow in an open pasture seem more as the natural thing to do	3	4	2	2	2	2	4	1	5	2	3	6
	363	can	1308	1	I would assume that the calves are raised until they can be harvested for veal, either at the dairy farm or sold to a cattle farm.	5	1	5	1	1	5|3|1|4|2	I think and hope that there is still a place for cow's milk in the world today. I think non-dairy milk alternatives have their place, but should not just supplant cow's milk. I do not support using growth hormone in dairy farming, as this contaminates the product.									I believe the horns are sawed off, down to small nubs. Hopefully, this is done as humanely as possible.	6	1	5	1	1	3	1|2|3|4|5|6	I believe the cows should be treated as humanely as possible, and I'm not in a position to dictate which method is best. I would not like to seem genetic experimentation done in dairy farming, because that's just asking for trouble.	I believe most dairy cows are indeed kept in a barn or pens. Milk labelled specificly as pasture-fed means the cows are let out daily to graze, which may be more expensive but I think is better for the cows and better for the quality of the milk.	4	4	7	1	1	5|4|1|3|2	Pasture-fed is a better method, and I would be willing to pay more for that milk and dairy. If a computerized gate or other technology can be incorporated into dairy farming that sounds like a good idea.	6	5	5	5	5	5	4	4	2	6	6	3
	364	can	1106	1									I donâ€™t know, but I hope they donâ€™t kill them	5	1	4	4	1	3|4|5|1|2	I donâ€™t like genetically modified anything. I prefer natural	They donâ€™t get too close to the cows, they are milked mechanically	1	1	4	4	3	3	1|2|3|4|5|6	I did not know that cows were treated this badly. I guess there are other alternatives not producing milk	I imagine they are kept in barns , and hopefully treat them well.	5	4	5	1	1	4|5|3|1|2	I prefer the cows to be treated this way, allowing the cows to choose sounds like a good idea	2	2	2	2	2	2	2	2	2	5	6	6
	365	can	402	1	i hope they sell them to others.	6	3	6	3	2	4|2|3|1|5	selling them sounds good to me.									i think they file the sharp edges down? i'm not exactly sure.	3	3	6	2	2	3	1|2|3|4|5|6	it sounds like it might hurt them doing the burning, but if they don't have pain nerves there, then it is not as bad as i think.	they keep them in farms.	4	4	5	4	4	3|1|5|4|2	they are animals which are domestic, however they are large and should be able to roam in an outdoor setting, which is natural for them i think.	5	5	5	5	5	5	5	4	4	5	5	4
	366	can	373	1									they keep them with the mother then later take them to be milked	1	1	4	1	1	1|5|3|4|2	the mom should be able to use her natural instincts and nurture her baby	the cut them off	1	1	7	1	1	3	1|2|3|4|5|6	we shouldnâ€™t take away what they are born with and instead modify the way we keep them	they keep them in very small stables tied up	6	7	7	1	1	1|5|4|3|2	i want the cows to have freedom while still providing	6	6	6	6	4	6	5	6	6	6	6	5
	367	can	777	1	turn the males into steers and they get butchered sell ths cows to other farmers	2	1	7	1	1	5|1|2|4|3	nature should let the animals take its own coarse killing of new born animals is not right									they cut them off	4	4	7	1	1	3	1|2|3|4|5|6	the horns can do damage to the cows but making things out of artificial crap shouldnt be allowed	lately they keep them in a barn and feed them there but some let them roam until milking time	4	7	7	1	1	5|4|2|1|3	leaving animals to choose where they want to feed is a natural way	4	5	1	3	1	1	1	1	5	6	6	6
	368	can	562	1	They are butchered and sold a veal	4	2	7	6	2	5|4|1|2|3	I understand the practice and it is ok as both types of beef are regularly eaten									Keep them tied into place in a frame that also stops them from kicking and moving away.	2	6	5	6	1	3	1|2|3|4|5|6	That sounds painful. Use not aggressive ways to protect farmers. I don't drink dairy milk, only almond milk.	They move between both	1	4	7	4	1	3|2|1|4|5	Sounds ok to keep between barn and field. I do not drink dairy milk, only almond milk	6	6	6	6	6	6	6	6	6	4	4	6
	369	can	1101	1									They sell them to abattoirs or to other farm related operations.	2	1	3	7	3	4|5|1|2|3	I can't eat or drink dairy, both because I'm lactose intolerant and because I can't stand the process. Also, we should eat plant based for the environment.	They regularly trim the horns to reduce the damage to the hides.	2	1	4	7	4	3	1|2|3|4|5|6	I don't support keeping cows for dairy milk or mangling them for safety.	Very small operations, family farms, use the pasture method. Large corporate operations just keep the cows in a barn most of the time.	2	4	5	6	4	4|5|1|3|2	It's inhumane to keep any animal locked up for life. Plantbased food is better for people, cows and the environment.	6	5	6	5	6	6	6	6	3	6	6	6
	370	can	2564	1									They are treated like a normal cow. They grow up to become dairy cows	3	1	4	1	1	1|3|2|5|4	I don't believe in genetically modified anything.	The are safely placed in a milking station. They normally know when it's time to be milked	4	1	7	1	1	3	1|2|3|4|5|6	I am not a fan of dairy free milk even that I'm lactose intalerent. I still need my milk. i have tried almond milk and not a fan . I know my taste and I know I won't be a fan of other dairy free products.	I don't know about that animals need to move around just like we do.	7	7	4	4	1	3|1|2|5|4	I prefer dairy milk than the alternative.	3	5	5	6	5	6	6	5	5	6	6	5
	371	can	417	1	unsure	1	3	5	7	7	5|3|4|1|2	Just plain cruel									unsure	1	1	7	6	4	3	1|2|3|4|5|6	I don't support anything that can harm animals physically or mentally.	In barns	1	7	7	7	5	2|4|5|1|3	No living being should be confined indoors.	6	6	6	6	4	6	4	4	1	6	6	6
	372	can	638	1	I really do not know. Assumption is they are sold off for meat	2	2	4	3	3	1|4|5|3|2	In an ideal, rose coloured world, everyone would survive off sunshine and love. Reality is a little more earthy than that									They cut them off	4	2	3	2	2	3	1|2|3|4|5|6	Farmers can only works with the tools they have.	20 years approximatly	4	4	6	3	2	2|4|3|1|5	In our climate, cows are usually wintered inside and during warmer months, outside in pasture except for milking & sleeping	3	5	3	5	5	5	2	2	1	4	5	5
	373	can	1045	1									Donâ€™t know	2	2	4	1	1	1|4|3|2|5	Calves should be with mother for awhile	Cut them off	4	4	4	2	2	3	1|2|3|4|5|6	Donâ€™t know very much about farm cows	Feed harvested grass and feeds	1	7	6	2	1	4|3|1|5|2	Cows should be outdoors	3	1	1	1	1	2	1	1	1	6	6	6
0	374	can	1640	1									Not sure.	4	3	5	3	2	5|3|4|1|2	.	No idea.	3	3	5	2	2	3	1|2|3|4|5|6	.	Locally, cows are pastured.	5	4	6	2	1	1|4|5|2|3	.	3	4	3	4	5	5	5	3	4	5	5	6
	375	can	573	1	I don't really know	2	4	4	3	3	1|4|5|3|2	I answered the best I could									I don't really know. I assume they shave them down.	3	5	4	2	4	3	1|2|3|4|5|6	I answered the best I could.	inside the barn	3	6	5	3	3	1|2|4|3|5	I would rather have the cows outside	4	4	5	4	3	4	3	5	3	4	6	5
	376	can	1071	1	Slater them	3	4	7	4	5	5|3|2|1|4	Feel sorry for cows									Don't know	3	3	7	7	5	3	1|2|3|4|5|6	Injures cows	Barns	5	7	6	5	6	2|4|3|5|1	More humane	6	6	5	5	5	6	6	4	2	6	4	4
	377	can	1022	1									Depends on their system some let the mother and some are hand feed to be raised.	5	2	5	1	1	5|4|3|1|2	Up to the farmer how this is handled	Burn them off.	6	1	4	1	1	3	1|2|3|4|5|6	I believe the practice in place has been for quite some time and the outcome has not affected the process.	Depending on where you are both measures take place. I live in a dairy area and see both in place.	5	6	6	1	1	3|4|2|5|1	Natural grazing keeps the cows healthier.	5	5	6	5	6	6	5	5	4	5	3	3
	378	can	876	1									I would assume they would be well looked after and eventually become milk cows themselves except for the males which could be sold for breeding purposes.	1	1	7	1	1	1|2|4|5|3	The calves should be raised by the mother. It's inhumane to do anything else to them.	I would assume that they would trim down the horns, so that no-one would be gored by them.	1	1	7	1	1	3	1|2|3|4|5|6	There is no need for cows to be hurt to stop horns from growing, this is inhumane. I would never buy or use any plant based products.	I would assume that the cows are kept in the pastures from fall to spring and kept inside the barns and fed harvested grass and other feeds during the winter.	2	7	7	1	1	2|4|1|5|3	Cows do better in a natural setting and are more content. Keeping cows inside during winter, I understand. I will not use plant based dairy products or any other type of unnatural dairy product.	6	6	6	6	6	6	6	6	5	6	6	1
	379	can	1823	1	Excess calves (especially male calves) are sent to the sale barn where they are sold. Females are usually sold to someone who wants a new young dairy cow. Males I assume are sold for their meat in most cases.	6	1	6	3	1	4|1|3|5|2	While I support a gradual movement towards the end of unnecessary animal exploitation, ending completely the use of real meat and milk at this time seems too abrupt. More time is needed to bring consumers on board before a wholesale replacement of milk/meat products can be considered. I see no need for humans to continue the barbaric methods used to create veal. As mentioned above, beef is still …									Normally dairy cows will have their horns cut off when they are young and then a hot iron is used to cauterize the wound. This stops the horns from growing back.	3	4	6	4	3	3	1|2|3|4|5|6	Burning off the horns is barbaric. Using genetic modification to eliminate horns is a potential solution but focuses on changing nature to meet human needs. We can use technology now to instead meet human needs without total and barbaric disruption to nature's ways. This idea seems attractive in that no barbaric and painful procedures are needed. Replacing milk with alternative products made from…	In non-winter conditions most dairy cows are kept in pasture. During colder time periods these cows are kept in the barn and fed stored food.	2	6	3	4	1	5|2|4|1|3	I was born and raised on a dairy farm and unless things have changed, ALMOST EVERY CANADIAN DAIRY FARMER ALLOWS THEIR COWS TO ROAM IN PASTURE WHEN WEATHER ALLOWS. I FEEL LIKE THIS QUESTION IS IMPROPERLY FRAMED AND IT INDICATES A SITUATION AS BEING TRUE WHEN IT IS NOT. SHAME ON YOU! Given that you are either deliberately misrepresenting the truth or you are severely misinformed about your own topi…	2	3	5	5	6	6	6	2	2	5	4	3
	380	can	872	1	They send them to the slaughterhouse to be converted into food.	4	1	7	1	1	2|3|5|4|1	I do not believe in genetically modified animals for human consumption.									The bulls are kept separate from the cows until they are ready to reproduce.	4	1	4	1	1	3	1|2|3|4|5|6	think cows should be bred naturally.	They keep them in natural pastures so they can grow healthier.	3	4	4	1	1	5|2|3|4|1	I believe cows should be kept in a natural environment.	6	6	6	6	6	6	6	6	6	1	6	6
	381	can	392	1	I actually do not know, but I hope they sell the off for food.	6	5	7	1	1	1|3|4|2|5	I do not wish that they stop raising cows for milk. I personally don't consume much, but some people do.									I do believe they cut them down when they are very young. Sounds painful, but I do not know if they actually suffer from the procedure.	4	6	6	2	2	3	1|2|3|4|5|6	Well I picked 3 on the last question because I was told to. The rest are my opinions only.	They keep them in a barn stall most of the time I'm assuming. Have not been inside a dairy farm since I was a child so I assume it's changed somewhat, but that's what I know.	6	7	7	2	6	5|2|1|3|4	Well those are my opinions, but I'm not here to debate.	5	5	6	5	4	6	3	5	2	6	4	2
	382	can	651	1	Sell them for veal	4	1	4	1	1	3|5|2|4|1	I am not in favor of giving cows unnecesary drugs and do not like other sources of milk									not sure I think they cut the horns off	2	1	5	1	1	3	1|2|3|4|5|6	I do not support giving animals unecesary drugs	different farms use different methods some are barn raised some are grass fed	3	5	5	1	1	4|1|2|5|3	its more natural to have cows graze	5	3	6	5	6	6	4	5	3	5	6	5
	383	can	644	1									I'm not familiar with their process, but I think they make sure the calves are healthy and then let the cows take care of them.	4	3	5	4	4	3|4|5|1|2	I'm not familiar with farm animals but it looks like the farmers know what they're doing.	THey keep them in separate stalls	4	5	5	3	4	3	1|2|3|4|5|6	I'm not familiar with the farming process, they're probably doing the right thing	They keep the cows in separate stalls	5	4	5	5	4	3|4|5|1|2	I'm not familiar with the farming process, they're probably doing the right thing	6	5	6	5	6	6	5	6	6	6	5	5
	384	can	970	1									Depending on the age and health of the mother and the calf, some are kept to grow and be sold or fed until the veal age and are butchered.	4	5	6	3	3	1|2|5|4|3	There should be a false on these. Are we talking American or Canadian? Rules are different, that's why Canadian milk is far superior.	They excise the horns at a young age.	5	1	5	1	1	3	1|2|3|4|5|6	Who wrote this?	Pasturing is more economical than feed. In the case of factory farms it would be necessary to use feed only to make the operation viable.	4	6	6	1	1	4|2|5|1|3	Some of these ideas are ludicrous.	1	1	5	1	4	2	3	3	1	1	3	6
	385	can	701	1	Sell off to feed people	6	1	6	2	3	1|4|3|2|5	Farmers should treat cows as humanly as possible									I donâ€™t know	4	2	3	2	1	3	1|2|3|4|5|6	Farmers should be as humain as possible	They keep them in pastures until winter at which time they put them in barns	4	6	6	2	1	4|3|5|1|2	Farmers should allow cows to be as fee range as possible	4	5	5	4	3	5	2	2	4	3	6	4
	386	can	1525	1	Sell them to other farmers that need them.	4	1	7	1	1	3|1|4|2|5	Cows that are left with there mother grow up to be stronger and better.									They cut horns off and caterice them.	4	4	1	1	1	3	1|2|3|4|5|6	Catericeing the calves when young is the best way.	They put them to pasture in early summer and put them in barn for winter.	7	7	7	1	1	3|4|2|5|1	Cows can go to barn or stay outside of their accord.	6	6	6	6	6	6	6	6	6	6	6	6
	387	can	8	0
	388	can	190	0	Sell them to other farms
	389	can	24	0																	I don't understand stand a thing
	390	can	135	0																	I believe they clip the horns off at birth.	5	5	6	2	1	3	1|2|3|4|5|6	I believe they should keep the process as natural as possible	A mix of both barns and pastures
	391	can	13	0
	392	can	84	0	DO NOT KNOW
	393	can	8	0
	394	can	48	0
	395	can	74	0
	396	can	606	0
	397	can	60	0																										in a barn
	398	can	552	0									They let them grow up and used as dairy cows	2	2	5	2	2	1|2|4|5|3	I think the calves should be left with their mothers so they get the best chance of growth in life	They dull the horns so they cannt do any damage to anything	5	4	5	3	3	3	1|2|3|4|5|6	I think we need regular cows milk for our children to grow strong	I think they use both methods	4	5	5	2	3	3|2|1|5|4	I donâ€™t believe plant based milk is good for children
	399	can	21	0
	400	can	72	0																	Not su
	401	can	5	0
	402	can	17	0
	403	can	199	0									let them grow	1	1	5	7	1	1|3|5|2|4	I dont buy cows milk	I would assume they would cut them off	1	1	7	7	1	3	1|2|3|4|5|6	I dont drink cows milk	usually in pasture	4	7	7	7	1	3|5|4|2|1	it would be nice to treat the animals humanely
	404	can	59	0
	405	can	93	0									no clue
	406	can	134	0																	They cut theirs horns when the cow is borned	4	5	6	1	1	3	1|2|3|4|5|6	The farmers must do what it has to be done to protect themselves
	407	can	196	0	I wouldimagine some of them might be sole, others slaughtered others kept as pets or sole to other farms or petting zoos.	2	1	3	1	4	5|2|4|1|3	I don't wnt any of the animals to be killed but I also don't want my milk gnetically altered.									I don't ant to know
	408	can	78	0	They are sold or used for veal which I do not eat.
	409	can	605	0									They either slaughter them or turn them into dairy cows	4	2	5	2	2	2|1|4|3|5	I am a huge fan of dairy products so I don't see myself going vegan anytime soon	They trim the horns	4	4	4	2	2	3	1|2|3|4|5|6	The practice has been around for generations so it can stay longer	They are kept in barns for most of the time	5	3	4	2	2	4|2|5|1|3	It depends on weather conditions	4	3	4	3	4	3	3	4	3	4	2	3
	410	can	85	0
	411	can	8	0
	412	can	14	0
	413	can	64	0
	414	can	74	0
	415	can	349	0
	416	can	70	0									They are a value added product to the industry. They would either be sold for slaughter or turned into more milk cows
	417	can	10	0
	418	can	133	0																	Cow is standing in a feed area where the head cannot swing back nor can they kick, while being manually or mechanically milked.
	419	can	18	0
	420	can	29	0
	421	can	127	0																	They use covers for the horns to reduce injury.
	422	can	305	0																	Don't know, I didn't even know that cows had horns	1	5	7	1	1	3	1|2|3|4|5|6	I do not support anything that hurts an animal	I hope they keep them in a pasture so they can live a normal life
	423	can	1351	0									They raise the calves to a certain age and breed them again	1	4	4	5	4	4|3|5|2|1	I do not support or agree with the fact that the calves are separated from the cow after they are born	Farm workers would cut and shaved them off	1	7	7	4	3	3	1|2|3|4|5|6	Cows are a living being that should not be treated in inhuman ways	They keep their cows in small confined areas that does not provide much space for them and they are not giving a good life condition.	3	7	6	4	4	3|1|4|2|5	I mildly support because they are creating an artificial milk with different sort of chemical, which we do not know that may harm us.
	424	can	8	0
	425	can	7	0
	426	can	216	0																	put them in stalls									in pastures	1	7	7	1	1	5|3|4|1|2	anamials need to be outside
	427	can	26738	0	They are either auctioned off at a sale barn or kept til ready to be butchered.	7	1	2	1	1	5|3|1|2|4	Cows' milk is good for human consumption. Use cows for milk as they are being raised to do on farms now.									They cut off their horns when the cows are young.	6	1	6	1	1	3	1|2|3|4|5|6	Cows should have their horns taken off as the first option, if not, the cows can be managed with horns.	They feed on pasture in the summer months and hay in the spring, fall and winter.	7	4	7	1	7	4|1|2|3|5	Why change the natural pasture feed and hay if it works with the cows.
	428	can	174	0																										Les vaches sont clÃ´turÃ©s.
	429	can	49	0
	430	can	42	0	I would say personally, they would sell them to other farms. For extra cash, perhaps.
	431	can	12	0
	432	can	12	0
	433	can	43	0
	434	can	18	0
	435	can	7	0
	436	can	29	0
	437	can	90	0									i don't know
	438	can	74	0																	Don't know.
	439	can	6	0
	440	can	604	0									not sure	1	1	1	7	7	1|2|4|3|5	i think the calf should stay with the mother										out in the pasture
	441	can	20	0
	442	can	467	0									They raise them on grain feed. Keep them exercised and when they get older milk them. It depends on the sex.	7	6	3	2	1	3|2|4|1|5	I believe cows are made to mill. Producing milk with no cows gives it a different taste. Milk farmers know what they are doing.	The farmers cut the horns off. This is done carefully as not to injure the cow.	4	7	1	1	1	3	1|2|3|4|5|6	Cows produce milk period. Plant bases milk has a different taste. Also has a different texture.	They keep them in barns. Also they let them graze.
	443	can	30	0
	444	can	76	0																	dehorn
	445	can	33	0
	446	can	10	0
	447	can	49	0
	448	can	9	0
	449	can	1042	0	No knowledge about this																Dairy cows donâ€™t have horns	1	1	4	1	1	3	1|2|3|4|5|6	Not in support of violence against any animal	Mostly on farmâ€™s	1	4	7	1	1	1|5|3|2|4	Quality milk is produced if cows are in natural feed and happy
	450	can	95	0
	451	can	242	0																										They are kept in a barn at night and let out to pasture by day.
[truncated: 18 more columns]

## Sheet: US 
included	participant	country	duration	finished	excesscalves_what	excesscalves_sell	excesscalves_GH	excesscalves_together	excesscalves_plant	excesscalves_cowless	excesscalves_displayorder	excesscalves_explain	calfrear_what	calfrear_separate	calfrear_GH	calfrear_together	calfrear_plant	calfrear_cowless	calfrear_displayorder	calfrear_explain	horn_what	horn_disbud	horn_GM	horn_intact	horn_plant	horn_cowless	attn_check	horn_displayorder	horn_explain	pasture_what	pasture_indoor	pasture_computerized	pasture_outdoor	pasture_plant	pasture_cowless	pasture_displayorder	pasture_explain	Whether or not someone suffered emotionally	Whether or not someone cared for someone weak or vulnerable	Whether or not someone was cruel	Whether or not some people were treated differently than others	Whether or not someone acted unfairly	Whether or not someone was denied his or her rights	Whether or not someone violated standards of purity and decency	Whether or not someone did something disgusting	Whether or not someone acted in a way God would approve of	Compassion for those who are suffering is the most crucial virtue	One of the worst things a person could do is hurt a defenseless animal	It can never be right to kill a human being
	454	us	48	1									all	5	6	6	5	6	1|5|2|3|4	all great	all good	5	6	6	7	7	7	1|2|3|4|5|6	all like
	455	us	56	1																	care	5	5	4	4	4	5	1|2|3|4|5|6	care	For food	4	5	4	4	5	4|1|3|2|5	interested
	456	us	62	1																	None	1	4	1	1	3	4	1|2|3|4|5|6	Cruelty to cows	Alta dena	3	5	1	4	4	5|2|4|3|1	None
	457	us	36	1																	At an local Walmart	5	7	4	5	4	6	1|2|3|4|5|6	It is not right
	458	us	50	1																	Milk	7	5	5	6	4	4	1|2|3|4|5|6	I support the farmers
	459	us	72	1																	Iâ€™m not sure	4	4	4	4	4	4	1|2|3|4|5|6	Sometimes you have to do what you have to do.
	460	us	59	1									No i dont know yet	2	2	4	4	2	1|2|3|4|5	Do knowwwwww	Okkkkkkkkk i dont know	2	5	3	7	4	2	1|2|3|4|5|6	Noooooooooooo
	461	us	120	1	no	5	6	4	6	3	3|5|4|1|2	no									They cut off the horns	6	6	5	7	5	3	1|2|3|4|5|6	Get rid of the horns	in a barn	5	4	4	3	6	3|4|5|1|2	Go Cows	3	5	2	2	4	2	4	3	3	5	5	4
	462	us	75	1									Not really sure	4	6	3	7	6	2|3|5|4|1	Not sure	Not sure	5	3	4	7	4	1	1|2|3|4|5|6	Not sure	Not really sure	4	4	7	5	6	2|5|4|3|1	Not sure
	463	us	66	1	None	4	4	4	3	3	2|4|5|1|3	Understand									Undue	3	4	3	5	3	4	1|2|3|4|5|6	No
	464	us	232	1									artificially inseminate the cows so that they reproduce in a timely manner	3	3	5	4	3	4|3|2|5|1	i dont think the calf should be separated from its mother	they put the cows down	1	1	6	5	1	3	1|2|3|4|5|6	i am not a fan of gmo's	most are grassfed	1	5	6	4	1	3|2|4|5|1	i think the cows should be able to roam	4	2	6	4	4	4	4	2	1	5	6	5
	465	us	188	1																	I think normally they try to keep them away from the other cows	6	3	5	5	6	6	1|2|3|4|5|6	I stated my opiniins	Pastures	2	4	5	6	2	4|2|3|5|1	I just stated my opiniins
	466	us	271	1	They show them or sell them	1	2	3	4	3	4|1|2|5|3	I donâ€™t really like this methodology									I have no idea	2	2	3	3	4	3	1|2|3|4|5|6	I donâ€™t know much about the subject	In the barn but also wrote me within a significant area of pasture	5	5	4	3	4	4|3|5|1|2	I do think that cow should have the ability to choose	5	5	5	5	5	5	4	4	1	5	6	6
	467	us	94	1	No idea	4	5	4	5	5	1|4|5|2|3	Nothing									No idea	4	5	3	5	6	5	1|2|3|4|5|6	Nothing
	468	us	302	1	sell	4	2	4	4	4	3|5|2|4|1	there is really no right answer									remove horns	2	2	6	5	4	3	1|2|3|4|5|6	animal harm is not the answer	pasture	1	4	4	4	4	5|1|4|3|2	animals need space	1	2	1	1	3	1	1	1	2	6	6	3
	469	us	100	1									No	5	3	6	2	4	2|5|4|3|1	None	None	4	4	5	5	4	3	1|2|3|4|5|6	None	None	5	2	3	1	6	4|2|3|5|1	Mo	5	5	6	2	2	4	2	5	1	2	5	2
0	470	us	252	1	I don't know	4	1	4	2	4	2|5|4|3|1	farm life									I don't know	2	4	5	3	4	3	1|2|3|4|5|6	Paying attention	On a pasture	6	4	3	5	3	5|1|4|2|3	farmers way	6	6	6	6	6	6	6	6	6	5	6	5
	471	us	129	1	They sell them for meat	6	5	5	4	7	5|2|4|3|1	The calfâ€™s should not be used for meat									They cut off thereâ€™s horns	5	4	4	4	4	4	1|2|3|4|5|6	I donâ€™t like that they do that to the poor animals
	472	us	264	1	I really don't know	4	4	7	7	4	3|5|2|4|1	I think we should use plant based milk									I don't know	1	3	1	4	4	3	1|2|3|4|5|6	I think plant milk is useful	in pens	1	7	7	7	4	4|2|3|1|5	I like the idea of plant based milk	5	4	6	6	6	6	4	5	6	6	5	6
	473	us	145	1									No comment on the subject	1	2	1	1	3	4|5|2|1|3	I donâ€™t know	I hate milk I never drink it	1	1	4	3	1	3	1|2|3|4|5|6	I donâ€™t know	I donâ€™t like milk I donâ€™t want to talk about it	1	1	1	2	1	4|2|3|5|1	No comment	3	4	2	1	4	2	2	3	2	3	1	4
	474	us	207	1									They kill them	3	2	5	4	4	4|1|2|3|5	The cows should be together. It's only natural	They have them removed	3	2	2	4	2	3	1|2|3|4|5|6	I have to research this topic more	Roaming free	5	4	6	4	2	5|1|2|4|3	I want the cows to be in their natural habitat	4	4	4	5	6	4	4	3	3	5	6	5
0	475	us	307	1									Iâ€™m not sure	4	6	6	3	3	5|2|4|1|3	We need beef	They are trained and careful	4	5	5	5	5	3	1|2|3|4|5|6	.	.	4	6	7	6	5	3|2|1|5|4	.	5	4	5	4	3	6	4	4	5	5	4	4
0	476	us	312	1									They either make them new dairy cows or raise them to be slaughtered for beef sale.	7	7	7	1	7	5|1|2|3|4	...@	They know the horns off.	7	1	4	1	1	3	1|2|3|4|5|6	...@	I would say half and half is done.	7	7	7	1	1	1|2|3|4|5	I like cows. They taste good...@	6	6	6	6	6	6	6	6	6	5	3	6
	477	us	271	1									They probably raise them to produce meat and milk	4	1	4	7	4	5|3|1|2|4	I would love to reduce our dependence on beef and dairy	they grind them down or off completely	1	1	7	7	4	3	1|2|3|4|5|6	I support any rules that prevent the mistreatment of animals	they probably keep them in stalls	2	4	7	7	4	3|5|1|2|4	Having animals in a more natural environment should reduce disease and increase the health of the animal	6	5	5	5	5	6	4	4	1	6	5	6
	478	us	124	1	no idea	1	4	2	1	1	3|4|2|1|5	no									no	4	4	4	4	4	4	1|2|3|4|5|6	no	no	5	6	6	1	1	1|2|3|5|4	no
	479	us	274	1	no idea	3	1	5	4	2	4|3|5|1|2	no idea									I didnt think cows had horns. they dont have to worry	4	5	5	1	2	3	1|2|3|4|5|6	Cows are for milk	let the cows to outside	1	6	7	1	3	1|3|5|4|2	let cows decide if they want to go outside	3	3	4	4	3	3	3	4	3	5	6	4
0	480	us	266	1	GOT IT	5	5	3	5	6	1|4|5|3|2	NONE									I DONT KNOW	5	3	4	5	6	3	1|2|3|4|5|6	I DONT KNOW	DONT KNOW	5	4	4	6	5	2|1|5|4|3	DONT KNOW ABOUT IT	4	3	3	5	5	4	4	4	4	4	3	4
	481	us	348	1									Sell them as veal.	1	3	7	5	6	3|2|4|1|5	I am for wonderful treatment of animals.	Give hirmones	1	1	7	5	5	3	1|2|3|4|5|6	I don't believe in branding animals	In a big barn	7	1	7	5	5	3|1|4|5|2	I don't think technology should be used in that manner.	6	4	5	3	6	6	3	4	4	3	4	5
	482	us	380	1									They raise them for whatever needs they have	1	2	7	1	1	4|5|3|2|1	I think there is a better way to keep the calf with the mother and still have everything work properly	They have machines that milk the cows now... they are not done by people	3	3	7	1	1	3	1|2|3|4|5|6	I like real milk!!	I think dairy cows are kept in a barn and other cows are in the pasture.	6	5	4	1	1	3|2|1|4|5	God made everything for a reason!	3	4	5	5	5	5	5	5	6	6	6	5
	483	us	351	1	They sell them for beef	1	4	4	1	2	5|2|3|1|4	Do not kill baby calves									They remove the horns	1	6	4	1	1	3	1|2|3|4|5|6	I donâ€™t want farmers burning cows	Inside a barn	2	6	6	2	2	4|5|3|1|2	I prefer letting the cow choose whether it is indoors or out	5	5	5	6	5	6	4	5	3	4	2	5
	484	us	329	1	they sell them off	6	5	5	6	1	5|3|1|4|2	cows are raised for this purpose									just be careful around them, others will learn	4	7	6	5	6	3	1|2|3|4|5|6	they should modify the cows to not have horns	they are kept out in the pasture	4	6	7	3	2	5|2|3|4|1	farmers should keep the cows in the pasture	1	1	1	1	1	1	1	1	1	5	3	5
	485	us	365	1	I would assume they sell them.	2	4	6	2	2	5|4|2|3|1	I donâ€™t like the idea of young calfâ€™s being separated from their mothers so young and then sold. There has to be a better way. Keeping the calfâ€™s with their mother longer before possibly selling them.									Separate them from the other cows. I would also take more precautions around these types of cows.	2	2	6	2	2	3	1|2|3|4|5|6	I donâ€™t like the idea of cows being mistreated or burned. To me that is deforming a cow when there are other ways to protect yourself and other cattle.	In the pasture.	4	5	5	2	2	1|3|2|5|4	I donâ€™t like the idea of this plant base milk.	4	3	5	5	5	5	5	5	2	5	6	6
	486	us	419	1	sell for meat	4	1	6	1	1	1|5|3|2|4	rather than pure milk than it be modified									cut the horns off	4	1	5	1	1	3	1|2|3|4|5|6	dont think they should nodify the cows	kept on pasture	6	7	7	1	1	4|2|1|5|3	they need to be outside some to graze	4	4	4	4	4	4	5	5	5	4	5	5
	487	us	386	1									Farmers would raise the calf to become an adult cow	1	1	4	1	1	1|4|3|2|5	I believe some of the practices are somewhat inhumane	The farmers would have the horns removed or cut off	3	3	4	1	1	3	1|2|3|4|5|6	I would want the process to be humane for the animals	Farmers usually let their cows outside to feed during the day	1	1	7	1	1	5|4|1|2|3	The cows need to be given the opportunity to roam and get exercise	4	4	4	4	4	4	4	4	4	4	6	6
	488	us	405	1	If they do not need them I would assume they are to be killed and butchered for the meat to be sold	5	4	4	1	3	2|1|4|3|5	If the cow is more useful to be butchered I'd support that instead. I don't think forcing people to have plant based milk is smart. People like to have their choices.									If they have horns I'd assume it gets sawed off before they grow to long	2	7	3	1	2	3	1|2|3|4|5|6	If there is a problem with the horns I'd look for a humane way to take care of that to keep everyone and the animals safe.	I think they are mainly kept on the pasture	4	6	4	1	2	1|2|5|4|3	I'd like to try and keep the cows happy and get what they need to survive and I think that involves being outside to roam I would think it could affect the quality of milk. I don't know if I'd get machine made milk..	4	6	5	6	5	6	6	6	1	6	6	6
	489	us	137	1																	A PLASTIC TO CARRY MILK IN	4	3	5	4	4	5	1|2|3|4|5|6	good it teadt
	490	us	401	1									Iâ€™m honestly not sure what farmers do with them. Iâ€™ve never stopped to think about it	1	5	4	7	5	3|5|2|4|1	I would support finding alternative ways to produce milk vs taking calves away from their mothers and using that milk to supply humans	They remove the horns	1	2	5	7	5	3	1|2|3|4|5|6	I think they should find alternative ways to deal with the horns and not remove them	I think they keep them in barns where they can then milk them	5	6	7	7	5	1|4|2|5|3	I think the cows should be allowed to graze as they please	6	6	6	6	6	6	6	6	6	6	6	6
	491	us	99	1																	figjht	3	4	3	4	5	6	1|2|3|4|5|6	non	INSIDE a barn and fed harvaasted grass	4	4	4	3	4	5|4|2|3|1	no
0	492	us	233	1	I donâ€™t know	1	3	2	6	5	1|4|3|5|2	No									Cut them off	1	1	7	7	7	3	1|2|3|4|5|6	No	Cages	4	7	7	7	7	4|3|2|5|1	They need to be nice	5	5	5	5	5	5	5	5	5	5	3	4
	493	us	100	1									They get up early and milk them	5	6	3	4	5	2|5|1|3|4	I am interested in figuring these things out	I don't know what exactly is happening	5	5	4	2	6	6	1|2|3|4|5|6	This will be interesting to see what is happening	They keep them useful	5	6	4	3	5	3|4|5|1|2	I am not sure what is happenign
	494	us	266	1																	Remove them	4	4	4	4	4	4	1|2|3|4|5|6	Depends on how money the farmer has	Pasture	4	7	6	3	4	3|4|5|2|1	It depends on the farmer
	495	us	395	1	They sell them	1	1	6	7	7	5|3|4|2|1	Calves shouldnâ€™t be ripped away from their mothers									They remove the horns	2	4	7	6	6	3	1|2|3|4|5|6	It is not right to hurt cows just for milk. I would much rather see alternatives	In pins	3	7	7	7	7	3|2|5|1|4	Cows should not be forced to stay inside	6	6	6	6	6	6	1	6	1	6	6	5
	496	us	307	1									I have no idea. Raise them to make more milk?	4	3	5	5	4	5|4|3|1|2	I guess as long as they are treated humanly and with respect I do not have major issues with it.	Remove the horns	4	3	5	3	3	3	1|2|3|4|5|6	I wish there were a little better way to deal with the horns.	Whatever is more readily available to them.	4	5	5	3	3	4|5|1|3|2	I would like to see cows outside, but that also is challenging in different parts of the country.	3	3	4	3	4	4	4	4	3	4	3	4
	497	us	454	1									let them grow up	1	1	5	1	1	4|3|1|5|2	think they should be treated and raised like normal cows and not separated	remove horns via a vet	4	1	5	1	1	3	1|2|3|4|5|6	hate plant based items, cows need to be dehorned to be safe and it does not hurt them	pasture	2	7	7	1	1	5|3|4|1|2	think cows should be free to roam	3	5	5	4	5	2	5	5	6	5	6	4
	498	us	406	1	They slaughter them relentlessly in a slaughter house	1	2	1	1	1	2|4|1|3|5	I like cows and I donâ€™t want them to be slaughtered									I have never heard of this problem and itâ€™s kind of a weird one.	1	1	4	1	1	3	1|2|3|4|5|6	I think cows are cool	In big fields or in barns	1	7	7	1	2	4|5|3|1|2	I think we need cows and we need to give them freedom in the farm.	4	5	5	5	1	3	2	4	3	5	4	6
	499	us	498	1									I have no idea.	3	2	5	2	2	1|2|5|4|3	Milk is a naturally occurring material from a cow not from a plant.	dairy cows don't have horns.	1	1	4	1	1	3	1|2|3|4|5|6	cows are a necessary animal.	Pasture	3	5	6	1	1	4|3|2|1|5	same answer as before.	4	4	5	4	4	4	4	4	5	4	5	6
	500	us	506	1									I assume feed them and get them big and strong to slaughter for other meat.	2	3	5	3	2	2|5|1|3|4	I want my milk to come from a cow not to be made.	Know what they doing and be extremely careful.	2	4	5	1	1	3	1|2|3|4|5|6	I want my milk from a real cow not man made.	I have no idea.	4	5	6	1	1	2|3|5|4|1	Think they should be able to graze.	3	4	1	2	2	6	2	1	2	5	6	1
	501	us	471	1	It's cruel and should no longer be tolerated.	1	1	1	7	1	5|2|1|3|4	Again, explained on the previous page.									The milk cows don't have horns as I have been on a dairy farm. Milk is bad for human consumption by the way. It doesn't do a body good! Furthermore, cows offgassing destroys the environment.	1	1	1	7	1	3	1|2|3|4|5|6	I explained on the prior page.	In sad conditions. Feeding them with hay sprayed with pesticides. Stealing their calves from them.	1	1	1	7	1	1|5|3|4|2	Time for a change! Milk creates mucos that harms our body and cells. I prefer organic almond milk for my family.	5	5	5	5	5	5	5	5	6	5	5	5
	502	us	485	1									Hopefully they raise them.	1	1	4	7	2	2|1|5|4|3	I would prefer the calf not to be slaughtered however people still eat meat.	They shave down the horns or remove them.	1	1	7	7	2	3	1|2|3|4|5|6	I don't approve of genetically changing things. Nature provides what we need.	Inside a barn in small pens.	3	7	7	7	2	2|3|5|4|1	I prefer the cows to roam freely in pastures and when the weather is bad then they can be brought indoors.	5	6	6	6	6	6	6	5	6	6	6	6
	503	us	517	1									No idea, I would imagine leave them around their mother	4	2	3	1	1	2|5|3|4|1	It seems any option besides not having cows is far better	I donâ€™t know	4	2	6	1	1	3	1|2|3|4|5|6	They need to pick the best option, I feel the no cows option is extreme and ridiculous	On pasture	4	6	6	1	1	1|5|3|2|4	The more they can handle them the natural way the better	5	5	6	6	5	4	5	5	5	6	5	3
	504	us	439	1	Veal?	4	3	4	3	2	4|5|1|3|2	Things like farming have been going on for hundreds of years									Stay away from horns	4	2	5	2	3	3	1|2|3|4|5|6	Things have been ok	Pasture	3	3	6	3	3	5|2|3|1|4	Things should stay like they were	3	4	4	4	2	3	3	2	2	4	4	4
	505	us	460	1									keep them with their mothers until they are weaned and then prepare them to produce milk	4	4	2	1	1	4|3|2|5|1	Although I am not a milk drinker any more, I believe in the tried and true raising of cows for milk and meat	cut off the horns	4	3	5	1	1	3	1|2|3|4|5|6	what is milk if it doesn't come from a cow	kept in a barn	2	5	7	1	1	5|2|1|3|4	I am old school: milk comes from a cow	4	6	6	6	6	4	4	3	3	6	6	6
	506	us	460	1									I don't know.	1	4	7	3	3	3|1|5|4|2	I would rather see the calf able to stay with its mother until it's olderevery baby needs to have that bonding time with its mother	I am really not sure I would stank that they would keep them separated from the other cows	1	1	7	4	5	3	1|2|3|4|5|6	I don't believe in branding a cow or any animal I think it is cruel and shouldn't be done to any animal	In a pasture	3	7	7	4	4	3|2|4|5|1	I feel like it's best for a cow to be able to graze in the pasture or have the choice to go inside the barn when it wants to	6	6	6	6	5	6	5	6	6	6	6	5
	507	us	67	1	hmmm	4	5	2	5	4	5|3|1|2|4	mmmm									mmmm	4	2	3	3	4	3	1|2|3|4|5|6	mmm	mmmm	6	2	5	4	3	5|2|4|3|1	mmmm	6	4	3	4	5	3	3	2	4	2	3	5
	508	us	406	1	sell them or kill them to provide food for others	3	2	6	1	1	2|3|4|5|1	i never really took all of this into consideration.									remove the horns	2	1	7	1	1	3	1|2|3|4|5|6	this can be fixed	outside roaming	7	6	5	1	2	4|1|5|2|3	i honestly don't know which is better or not, but would prefer natural	3	4	4	5	4	5	5	6	6	5	5	6
	509	us	437	1									Help raise them	2	4	4	1	2	3|5|1|4|2	My opinion	Keep the aggressive ones separate	2	2	6	2	2	3	1|2|3|4|5|6	My opinion	In a barn and feed grass.	5	6	5	2	2	1|4|3|5|2	My opinion	5	5	5	5	5	5	5	4	5	5	5	6
	510	us	330	1									Raise them	4	3	4	1	1	1|3|5|2|4	Cows are managed by farmers	Leave them	4	3	3	1	1	3	1|2|3|4|5|6	Farmers choice	Pasture and brought in to milk	4	4	4	1	1	5|2|3|1|4	Farmers should choose	4	4	5	2	2	3	5	5	5	4	3	2
	511	us	460	1									I really donâ€™t know.	2	2	6	6	2	5|1|4|3|2	I donâ€™t want genetically modified milk.	They are kept inside.	1	1	7	7	1	3	1|2|3|4|5|6	I am reading the questions.	Probably in barns.	1	6	7	6	2	4|5|2|3|1	I donâ€™t like cows kept inside.	5	5	5	5	5	5	5	5	2	5	6	5
0	512	us	478	1									raise them to expand their herd	3	2	4	2	2	1|4|2|3|5	???	I have no idea.	3	1	4	2	1	3	1|2|3|4|5|6	????	both ways	4	4	4	2	2	3|5|2|1|4	?????	5	5	5	5	4	5	5	4	2	5	6	3
	513	us	120	1									none	4	4	4	4	4	4|5|2|1|3	none	none	4	4	4	4	4	3	1|2|3|4|5|6	none	none	4	4	4	4	4	4|1|3|2|5	none	3	5	4	4	1	2	2	6	3	2	3	6
	514	us	123	1																	They would have to take the horns off	5	4	5	4	6	5	1|2|3|4|5|6	Love them	I would find it at any grocery store in a barn with food and water	4	4	5	4	4	3|2|4|1|5	Love cows
	515	us	536	1									I believe they are grown up and left on the farm	1	1	4	1	1	4|5|3|1|2	I feel like shouldn't any animal be taken away from their mother within a few hours after birth	To my knowledge I believe that they are cut but I'm not sure	1	1	7	1	1	3	1|2|3|4|5|6	I'd rather the cows keep their horns to do be burned and harmed.	To my knowledge cows are kept on pasture	1	7	7	1	1	2|4|5|1|3	I rather a cow have options and I'm not too big on plant based products	6	6	6	6	6	6	1	6	1	6	6	6
	516	us	162	1									Dicto ir en ho ky	6	4	7	4	5	2|4|5|3|1	Host if fix is so hot	They cut the horns	4	4	2	4	4	3	1|2|3|4|5|6	It's obvious	I do not care	3	2	4	5	7	1|4|3|2|5	Ifgikn Chuck of idk	3	6	6	6	6	6	4	6	6	6	6	6
	517	us	525	1									Donâ€™t know	1	1	1	1	1	2|1|5|4|3	Donâ€™t know	They have barriers or poles between each cow	1	1	7	1	1	3	1|2|3|4|5|6	Donâ€™t know	They keep there cows either in a barn or else in the pasture	4	4	7	1	1	3|5|4|2|1	Both in a barn and in the pasture	1	1	1	1	1	1	1	1	6	6	6	6
	518	us	554	1	I have no knowledge of this but I would assume they became eating cows	3	3	4	1	1	3|2|5|4|1	I really enjoy eating veal but I know itâ€™s wrong									I never really thought about it but I would assume they remove the horns. I donâ€™t recall ever seeing pictures of dairy cows with horns	4	6	6	2	1	3	1|2|3|4|5|6	I like dairy products and would not support the ending of the industry	From what Iâ€™ve seen most cows are in the pasture and then come in to the milking barn a couple of times a day	4	7	6	1	1	3|5|1|2|4	I would like to see cows treated humanely so whatever method is the most humane works for me	4	4	5	4	5	5	4	5	3	4	5	5
	519	us	149	1									they raise them up in order to replace the older cows	4	5	5	6	5	1|3|4|5|2	The last one I got to get the car to go to the store to see what you can get from the car you can come to the car if I have a ticket and a car	The last time we had the same thing as a family of mine for a month or two or so since the last update I have to pay a little more time to get done and then go back to work and get a ticket to the	6	4	6	5	6	3	1|2|3|4|5|6	7ths is a great night for me and the kids and the girls have to pay for a ticket to pay a fee fee and the fee fee and a fee for a fee fee to cover the cost fee for a ticket fee and the ticket fee and a car ticket to the other	they send them to the slaiughter house for beef	5	4	7	6	4	5|1|2|4|3	The last one I got to do a few minutes late but it is not the best way for the people you want and I have a plan to do a good time in a car crash in a few days but the only reason why	4	4	3	3	5	5	4	5	4	6	3	4
	520	us	624	1									keep the females and raise them to become part of the milking herd, sell the males for veal	2	1	2	1	1	2|3|5|4|1	milk should not be produced with GMO use nor should it b a plant based product	cows horns are generally removed when the animals are very young	5	1	2	1	1	3	1|2|3|4|5|6	removing horn buds does not hurt the animals and protects them from possible injury in the future, milk should not be a plant based or gmo altered product	cows are generally fed harvested grass and other feeds in order to increase milk production	6	2	2	1	1	4|3|1|5|2	farmers seeking to keep milk production up need to fed their animals a variety of feeds, milk should not be a plant based product but rather be produced by cows	4	4	5	4	5	4	5	4	4	4	5	5
	521	us	483	1									NOT SURE	2	2	2	2	2	5|3|2|1|4	THE PROCESS SHOULD BE NATURAL	TRIM THE HORNS	2	2	5	2	2	3	1|2|3|4|5|6	DONT BELIEVE IN CRUELTY	IN A BARN	1	1	1	1	1	4|2|5|3|1	BELIEVE THAT ANIMALS ARE PROVIDED FOR OUR NEEDS NOT THE OTHER WAY AROUND	5	5	5	5	5	5	5	6	6	5	5	6
	522	us	97	1									I have no idea	5	6	5	5	4	4|5|2|1|3	Cows should be treated right	n/a	4	4	4	4	4	3	1|2|3|4|5|6	n/a	n/a	4	4	4	3	1	5|2|1|4|3	n/a	4	4	3	4	4	3	4	4	3	3	3	4
	523	us	646	1									They nurture them with the mother.	4	1	6	2	1	4|2|3|5|1	I object to artificially made milk. I am skeptical of plant based milk. I do like the thought of cows having a choice of being inside a barn or outside to graze. I think cows need some shelter at times of storms or winter weather.	I think they might trim the horns back to a shorter level.	4	2	6	2	1	3	1|2|3|4|5|6	I object to artificially made milk. I am skeptical of plant based milk. I don't like the thought of the cows being burned, but segregating them is a great idea.	Farmers normally keep their cows inside a barn or kept on a pasture.	7	7	4	2	1	5|4|1|2|3	I object to artificially made milk. I am skeptical of plant based milk. I do like the thought of cows having a choice of being inside a barn or outside to graze. I think cows need some shelter at times of storms or winter weather.	5	5	5	5	5	4	5	4	4	5	6	3
	524	us	606	1	Sell them	4	1	7	1	1	4|1|5|2|3	No GMO.... it's unhealthy and causes Heath issues									Be separation	4	2	7	7	1	3	1|2|3|4|5|6	I am not in favor of genitally anything. I am not in favor of burning anything. Just simple separate the cows	Keep the cows in a pasture	1	4	7	7	1	5|3|1|2|4	1. You are asking the same questions TWICE. KEEP THE COWS IN A PASTURE WHERE V THEY CAN RIAN FREE, NOT INSIDE.	4	3	3	3	5	4	4	4	4	4	4	4
	525	us	585	1	Sell them	4	5	5	5	4	3|2|4|1|5	Not sure									Get rid of them	2	4	4	5	4	3	1|2|3|4|5|6	I donâ€™t know	In a fields to eat grass	5	4	5	4	4	4|5|3|1|2	I donâ€™t know	5	4	5	5	4	5	4	5	5	3	2	1
	526	us	424	1	I am guessing they are sent out to breed or used as meat	4	1	7	1	1	2|5|3|1|4	I believe animals should be treated well but I also know they are a food source. I am a milk drinker and would not buy anything other than cows milk.									Saw them off	1	1	7	1	1	3	1|2|3|4|5|6	I think they should keep their horns and farmers should adjust to that	I am aware of both type of housing	4	7	7	1	1	5|1|2|4|3	The cows should be outside left to graze	4	2	6	6	6	6	3	3	1	5	5	1
	527	us	444	1									Keep them if they are females eat them if they are males	3	4	5	4	4	2|3|5|4|1	Seems mean	Take them off	2	4	5	4	4	3	1|2|3|4|5|6	You told me to press 3	In a barn	3	5	5	4	4	4|2|5|3|1	I think they should be able to walk around	4	4	6	3	4	6	3	4	1	6	4	6
	528	us	529	1	sell them to other farmers	5	2	7	1	1	1|2|5|4|3	farmers need to do what is best for them to continue to have a business in dairy. I do not like any milk that does not come from cows.									leave them or cut them off	1	2	7	1	1	3	1|2|3|4|5|6	I prefer cow's milk, but would like more human ways to stop horn growth	I have heard of both ways.	7	6	7	1	1	3|1|5|2|4	cows will deal in which environment they are raised in	5	5	5	5	3	5	5	2	5	6	5	5
	529	us	641	1	THEY SELL THEM	3	3	4	1	1	4|3|2|1|5	WHERE DO YOU THINK BEEF AND VEAL COMES FROM									DO NOT JUST THE MALES HAVE HORNS NOT THE FEMALES	3	3	4	1	1	3	1|2|3|4|5|6	WE NEED CWS FOR MILK IT IS A PRODUCT THAT IS IMPORTANY FOR US	ON THE FARM IN THE MEDOW	3	7	7	1	1	5|1|3|4|2	IT IS GOOD FOR THE COWS TO GET OUT SIDE GET SOME FRESH AIR AND EAT SOME FRESH GRASS	1	2	2	1	1	1	1	1	1	5	5	2
	530	us	347	1									They have a farm of cows and they milk them by hand and that's how people get milk	7	4	4	7	7	2|3|5|4|1	I think separating the cows is better and then the worker can work with the cows alone	They separate the animals so no one gets hurt	1	1	7	7	7	3	1|2|3|4|5|6	I think hurting the animals is wrong and they should just separate them so there are no issues	In separate stalls	7	7	7	7	7	2|4|5|3|1	I think keeping cows inside their house or outside is a good thing	5	5	5	5	5	5	5	5	5	6	6	6
	531	us	670	1									No	2	4	7	1	1	4|5|2|3|1	Itâ€™s mean to separate them	I donâ€™t know	1	7	7	1	1	3	1|2|3|4|5|6	I donâ€™t support hurting the coed	They are kept inside a barn	7	7	7	1	1	4|1|2|5|3	I want real milk not artificial stuff	6	6	6	6	6	6	6	6	6	6	6	1
0	532	us	437	1									very well	7	7	7	7	7	1|3|2|5|4	i think so	it is simple nothing big material	1	4	3	1	3	3	1|2|3|4|5|6	i think so	farmers keep their cow in cow shed	7	7	7	7	7	3|2|1|5|4	i think so	6	5	6	5	6	6	6	6	6	5	5	6
	533	us	359	1									Not sure	1	1	4	3	1	4|5|1|2|3	The calf is with the cow longer better	Not sure	2	2	6	4	2	3	1|2|3|4|5|6	I donâ€™t want to consume anything genetically modified	Not sure	6	4	6	3	2	3|5|1|4|2	You let the cow decide if it wants to stay inside or not.	6	5	6	6	5	2	6	5	5	6	6	2
	534	us	652	1	Some are sold as veal and some sold as food.	3	2	3	4	2	5|4|3|1|2	I do not like the idea of using animals for food at all as we were not created to consume animals.									I have to assume the horns are cut off.	2	3	3	4	2	3	1|2|3|4|5|6	I do not support raising animals for food and do not like to see animals in pain and imagine this is a case of some pain now and less pain later.	Most cows are kept enclosed in a barn of some sort.	3	4	4	4	2	4|1|5|3|2	I don't think cows care much where they are as long as they are not in physical pain.	4	5	5	5	5	5	4	3	6	5	5	6
	535	us	194	1									Idk	4	2	2	2	2	2|3|5|4|1	Idk	Idk	3	2	3	3	4	3	1|2|3|4|5|6	Idk	By feeding them and milking them to get milk	3	3	3	3	3	2|4|3|5|1	Idk	6	6	6	6	6	6	6	6	6	6	6	6
	536	us	591	1									They help them grow, just like their parents.	1	2	7	4	2	4|5|1|3|2	I think that a calf should be with their mother until they are old enough for other duties.	They separate these cows from the ones that don't have horns.	6	1	7	1	4	3	1|2|3|4|5|6	I don't think that it would be humane to prevent a cow from being born without horns. It seems like an invasive procedure. I think that it might be simple to separate horned cows from the none.	In a barn, separate stalls, and they sometimes go outside for some leisure time.	6	7	5	4	4	1|2|3|5|4	Cows should always have the option to be outside or inside most of the time. Some people prefer to drink only cows milk and not plant based.	6	6	6	6	6	3	6	5	6	6	6	6
	537	us	588	1	They are processed for meat msybe	2	1	6	4	1	3|4|1|2|5	Certain practices on dairy farms are inhumane. I do not support cows being forced to get pregnant (raped) and have a calf yearly (and have her babies repeatedly taken away) to continue producing milk for her entire life.									Do they cut the horns off? Iâ€™m not sure.	1	1	4	4	1	3	1|2|3|4|5|6	I do not support in any way the inhumane treatment of animals to the end of financial gain and the selfishness of human beings. We think we are superior to all other life firms and they all only exist to serve us humans. This is not true. It is a supremecist way to think.	Probably inside a big corporate barn	2	5	7	4	1	1|4|3|2|5	I do not support inhumane treatment of any living being. I also do not support â€œGMOâ€s	5	5	5	5	5	5	5	5	6	5	6	6
	538	us	710	1	Maybe they sale the calves or kill them to obtain meat	2	4	5	6	4	2|3|1|5|4	For some animalistic, it will be considered cruelty but I understand that is something necessary.									They cut the horns.	2	4	5	6	5	3	1|2|3|4|5|6	Cutting the horns is something brutal to do, so I think finding another way is better	I think they keep it inside a barn when they need a big amount of milk. If the production is on a minor scale they keep it on pasture.	3	4	7	6	5	3|2|5|4|1	Using technology is a way to improve production, however, animals also need some time outside	4	5	5	4	5	5	5	3	5	5	4	5
	539	us	740	1	They can sale them other farms, sale to 4H or process the meat for sale.	1	1	7	1	1	1|3|2|5|4	I have tried many plant base food and do not like the taste at all. It leaves a bad taste in my mouth.									Sorry, but I really donâ€™t know the answer to that. But my grandfathers cow the males only had horns.	4	1	7	1	1	3	1|2|3|4|5|6	I believe the best way is the keep the females separated from the males when not breeding.	Most that I know have been kept in the pasture because it is the best and nature way to keep the cows.	5	7	7	7	1	4|3|1|2|5	I think this is the best healthy way to raise cows or any animal.	6	6	6	6	6	6	6	6	6	1	5	4
	540	us	163	1																	nothing	1	1	3	3	2	4	1|2|3|4|5|6	nonthing	in a barn	4	6	7	5	5	3|1|4|2|5	cows need to be free
	541	us	562	1	Sell them	1	7	1	5	5	4|2|1|3|5	Don't like killing									Don't know	1	4	6	6	6	3	1|2|3|4|5|6	Don't want to hurt them	Pasture	2	7	6	6	6	1|4|2|5|3	Better for cows	5	5	6	5	5	6	6	5	6	6	6	6
	542	us	674	1	I do not know.	1	1	1	1	1	2|1|4|5|3	Milk cows, no matter the age, should be used as milk cows.									I do not know.	2	1	7	2	1	3	1|2|3|4|5|6	I feel that, basically, farmers should find ways to deal with anything on the cows without modification. They should practice "cow distancing".	Pasture.	1	7	4	1	1	2|5|3|1|4	Cows should be given a choice. This makes them happier and they produce better quality milk.	6	6	6	6	6	6	6	6	6	6	6	6
	543	us	380	1									I have no idea	1	2	1	7	7	3|5|4|2|1	That's just cruel	I'm not sure. I've never heard of this	3	4	6	7	7	3	1|2|3|4|5|6	These are all good options	I'm not sure. I don't know much about cows	7	7	7	7	7	5|4|2|3|1	All of these are good options	6	6	6	6	6	6	6	6	1	4	6	6
	544	us	399	1	Sell for food	1	1	6	7	6	3|4|1|5|2	Cruelty free farming is important to me									Not sure	1	4	7	7	6	3	1|2|3|4|5|6	Seems much better choices	Not sure	2	6	6	6	4	5|1|2|4|3	Anything that does not harm animal if preferable	5	5	5	5	5	5	5	5	5	6	6	6
	545	us	330	1	dont give birth too much	7	6	7	7	7	3|4|2|5|1	i feel the cows are safe and happy									they cover the horns	1	2	7	6	7	3	1|2|3|4|5|6	i dont want cows hurt or damanged so as long as it is safe for cows its ok	they are kept in the barn	7	7	7	7	6	5|4|3|1|2	the cows are kept in the barn or no diary is used and they use plant milk	6	6	6	6	6	6	6	6	6	5	6	1
	546	us	688	1									raise them with their mothers.	2	2	6	2	2	5|4|3|2|1	calves belong with their mothers. no homones.	i have no clue.	2	4	6	2	2	3	1|2|3|4|5|6	I do no like plant based milk. I believe in treating animals humanly.	I hope its on pasture.	3	4	6	2	2	4|2|3|1|5	every living thing should go outside. eat real grass. enjoy the sunshine. roam at will.	5	5	5	5	5	5	5	5	3	5	5	3
	547	us	658	1	kill then for their meat	2	2	6	6	2	3|2|5|1|4	actually drink almond milk and stopped drinking dairy milk									Horns hmmm! place rubber caps	1	1	5	6	3	3	1|2|3|4|5|6	was asked to select 3	in pasture	3	6	6	6	3	2|5|1|4|3	A healthy cow is optimal to produce milk	4	4	5	4	5	5	5	5	3	4	5	6
	548	us	743	1	I am not familiar with this process.	3	3	6	3	3	4|2|5|1|3	I lean towards the option that is less cruel.									I have no idea how they deal with this issue, possibly remove the horns.	2	4	7	4	4	3	1|2|3|4|5|6	My responses above tend to side with not harming the animal.	I am unsure how the cows are kept.	2	3	7	4	4	3|1|5|4|2	I feel strongly about letting the cows be outdoors and roaming free.	5	4	4	5	4	5	4	4	3	5	5	5
	549	us	252	1									no	2	1	6	2	1	3|4|5|2|1	no	no	1	1	1	1	1	1	1|2|3|4|5|6	no	no	2	1	2	2	1	3|2|4|5|1	no
	550	us	169	1									Verizon was the day you have a job done tomorrow at all I can have you have fun time and fun	3	2	2	1	1	5|4|2|1|3	He has been to a good time with the price and great price	But it I have to have fun time for fun time with fun	1	1	1	1	2	3	1|2|3|4|5|6	Yes Iâ€™m going back and getting a good price and a job job	They keep them locked up in a barnyard	6	6	7	4	7	3|2|5|1|4	Time to have time to time with my money and cash my car job	6	6	6	5	6	6	6	6	6	6	6	6
	551	us	706	1									Female calves are retained for replcements in the herd. Male calves are generally raised for veal or are destroyed in some other way	1	7	6	3	1	4|2|1|5|3	Humane treatment of livestock is important to me and I abhor the practice of separating calves esp for veal.keeping cows in lactation results in less calves. Raising for beef is a sustainable method. Finally, most farmers do not have the financial resources to convert from a dairy cow infrastructure	Cowscarecdehorned	3	7	7	1	1	3	1|2|3|4|5|6	Both methods (developing strain of hornless cattle and changing husbandry practices are feasible. Changing operations is probably economically unfeasible (cows kept on pasture are much less of an injury risk)	Large factory farms keep confined Small farms keep them outside	4	7	7	1	1	5|1|3|2|4	Herbivores are healthier kept outside and are less subject to disease thus decreasing the use of antibiotics which can enter the food chain. I do not believe switching to a plant based operation is feasible and would also lead to the slaughter of cattle	5	5	6	6	5	6	2	1	1	6	6	2
	552	us	266	1	I believe that they are kept to be raised	1	1	4	1	1	2|1|4|5|3	I believe they need to be with their mother and not slaughtered that's inhumane									I believe they cut them off	1	1	7	1	1	3	1|2|3|4|5|6	I don't believe cows should be harmed by burning	I believe they are kept on a pasture	1	7	7	1	1	4|3|2|1|5	I believe cows should have an option	6	6	6	6	6	6	1	6	1	6	6	6
	553	us	816	1	My guess would be that they go do dog food or otherwise sold for a profit	3	1	4	1	1	5|2|3|4|1	Again we cannot continue to genetically alter our food supply. We are no longer healthy people. God made cows a certain way ,leave them alone.									Cut them off and castrate the bull to change behavior	2	1	2	1	1	3	1|2|3|4|5|6	When we genetically alter our food it is not necessarily better for us.There is something in our food supply that is causing us to be sick. All of the cancer is coming from an unnatural source.	From what I se it is a mix Around Ohio most are kept outside. But I know of factory farms where the cows donâ€™t go outside.	1	3	6	1	1	3|5|4|2|1	Cows are meant to be outside and eat natural grasses. Keeping them inside is not natural.We eat grass fed beef and it tastes better and has less fat.	5	4	4	4	5	5	5	4	6	4	2	1
	554	us	583	1									I have no idea	1	1	7	7	4	5|2|4|1|3	It's what I believe in	Trim down the horns	4	4	7	7	4	3	1|2|3|4|5|6	It's what I believe	In sanitary conditions	4	7	6	7	4	1|2|4|5|3	It's what I believe in	6	5	6	6	5	6	6	6	1	6	6	6
	555	us	840	1	I believe the excess calves are either sold or slaughtered.	3	1	7	6	1	4|2|1|5|3	I do not believe in the unnecessary abuse and deaths of animals unless it is essential to human survival.									I believe some farmers have the cows' horns removed.	1	1	7	5	1	3	1|2|3|4|5|6	Burning the tissue is cruel because it is very painful to the poor cows.	I believe it depends on the farmer as to how they feed and house their cattle.	4	7	4	6	1	1|5|4|2|3	Cows should have the option to get exercise and enjoy life and come in from the rain and storms when needed.	6	4	6	6	6	6	6	4	6	6	6	6
	556	us	396	1									they raised them to make meat and milk	3	1	6	4	1	2|1|3|4|5	separating the cows is cruel	they contain the cows	3	3	7	4	1	3	1|2|3|4|5|6	cows should not be harmed to make milk there are safe and healthy options	some/ most cows are fed corn when they normally eat grass	5	6	6	4	1	1|2|4|3|5	it should be normal milk and not modified	5	5	5	4	5	5	5	4	4	5	5	5
	557	us	436	1									Keep then and raise then to produce milk	2	4	5	1	1	4|1|2|5|3	Let life happen naturally	They cut them off	6	5	3	2	1	3	1|2|3|4|5|6	If that's how its been done for as long as farmers have been producing mike then leave it alone don't fix w	Outside	3	7	7	2	1	4|1|2|5|3	Why keep it all caged up does it taste different if they are kept inside	6	6	6	6	6	4	6	4	6	5	6	3
	558	us	784	1									I have no idea.	2	2	4	4	4	2|1|5|4|3	I'm on the fence about this topic. I understand they need milk production but I would prefer they go the old natural route but we can't stay 'old school' forever. They have fake meat, why not fake milk?	I don't have any idea.	4	2	6	4	4	3	1|2|3|4|5|6	I don't know if the hot iron hurts the animal, but as long as it doesn't then use the iron or better yet come up with a way that with horns they would not injure each other, but it's not practical from a money standpoint.	I have no idea.	2	5	6	4	6	5|2|4|3|1	Again, I am 'old school' and would prefer them to graze in the pasture like nature intended but everything now means money, money, money.	5	4	5	5	5	6	6	2	2	5	6	4
	559	us	988	1	SELL THEM OFF TO THE MEAT PACKING COMPANIES	4	4	4	7	6	3|4|2|5|1	I LIKE BEEF SO I AM INBETWEEN									DON'T HAVE COWS WITH HORNS	3	7	7	7	5	3	1|2|3|4|5|6	IT'S BETTER TO LEAVE THE COWS ALONE	OUT IN THE PASTURES FREE AND EASY	1	7	7	7	7	2|1|3|5|4	COWS SHOULD BE FREE TO DO WHAT THEY WANT IN FREEDOM	2	4	5	2	2	5	2	3	1	5	6	5
	560	us	964	1	They sell them	3	2	5	3	2	4|1|5|3|2	Plant based milk should not be a replacement. The mothers and babies should eb kept together. Modified yeast sounds risky. Growth hormone is too risky.									I think they cover the horns.	2	5	3	3	2	3	1|2|3|4|5|6	I don't like to burn the animals ever. Modify the genes might be the best way to deal with this. Leaving the horns is too risky. Plant based milk could be an alternative but not a replacement. Cowless milk sounds too risky.	Kept in a barn	2	7	7	3	2	3|2|1|5|4	Cows should be allowed to graze and to go outdoors and to have the choice to move about. Modified yeast sounds too risky, Plant based milk is already an option but should not be a replacement.	5	6	6	5	5	5	5	4	3	4	6	6
	561	us	402	1	send for slaughter	4	4	4	1	1	2|1|4|5|3	better for both									de horn	1	1	4	1	1	3	1|2|3|4|5|6	we still need cows but they should be treated more humainly	on pasture	1	6	7	1	1	4|5|1|2|3	didnt know this	3	6	1	6	1	6	1	1	1	6	6	5
	562	us	132	1	Reliable	5	6	6	7	5	2|1|5|4|3	A cool									Very reliable	7	5	4	5	6	3	1|2|3|4|5|6	Very great	Very reliable	7	5	7	6	5	1|5|2|4|3	A cool	5	5	5	4	5	5	4	5	5	4	5	5
	563	us	972	1	They sell them to other farms or I would assume that is where we get beef meat. With the excess animals.	4	5	5	4	3	2|4|3|5|1	If the farmers didn't slaughter the calves we wouldn't have veal or beef. Lots of people like meat and that would mean we wouldn't have any. Its been for centuries that people slaughtered animals for food. If you like veggies only then you should be able to pick your choice. Veggies or beef or combination of both.									Be careful and try to stay distant apart from them. Use pokers to separate the cows.	4	4	6	2	2	3	1|2|3|4|5|6	I like cow milk. Have never tried plant based milk but doesn't sound very good. I love animals so I'm not to crazy about burning them to brand them or cut off horns.	In pastures and then brought into the barn to milk them.	3	7	7	2	1	5|1|3|4|2	What would they do with cows if they stop milking them? I don't think I would like plant based milk. Don't like the idea of the cows always inside the barn. Love that they can roam thru out the pasture whether manually or by an automatic gate.	6	6	6	6	6	6	6	6	4	5	5	4
	564	us	115	1																	They take their safety precautions and go from the right direction at the right time.	4	5	2	3	2	5	1|2|3|4|5|6	Well the milk is healthy for our body but isnâ€™t fair to the cows
	565	us	109	1																	Farmers think cows with horns are more healthy.	4	4	4	4	4	4	1|2|3|4|5|6	I don't know.
	566	us	988	1									Farmers keep the calves with their mothers until old enough to be on their own, then join the rest of the herd.	3	2	5	1	1	1|5|3|4|2	I'm not in favor of any plan-based "milk" substitute of any kind. This society has survived almost 5,000 years because farmers way of doing business.	Farmers collect milk, the hand it off to producers who make the hormone-free milk.	3	1	5	1	1	3	1|2|3|4|5|6	As I explained previously, I'm a natural milk drinker & don't drink plant-based milk of any kind.	This is the way I grew up of a farm to raise milk cows.	5	4	7	1	1	5|1|3|4|2	Range-frescoes cows are the only way to go.	5	5	4	6	4	6	4	6	6	5	6	2
	567	us	998	1	They are sent to the butcher , for being made into edible meat.	3	4	4	5	5	3|2|5|1|4	They should be used to benefit the farmer.									No idea.	3	4	4	5	4	3	1|2|3|4|5|6	Cowless milk , is less nutrious.	In a fenced in area.	5	4	2	4	3	3|4|1|5|2	Let the cows choose if they want to be indoors , or outdoors.	2	3	5	3	4	2	4	3	3	4	3	3
	568	us	105	1									They treat the calf as their own	2	2	4	5	2	3|4|2|1|5	N/a	N/a	1	1	1	5	1	6	1|2|3|4|5|6	N/a	N/a	3	3	4	3	3	1|3|4|5|2	N/a
	569	us	247	1									They raise them.	1	1	1	7	7	3|2|4|1|5	We must become more plant based for health purposes.	Cover their horns	1	2	7	7	1	3	1|2|3|4|5|6	No response	They keep them in pens	4	5	7	7	7	4|3|5|1|2	No opinion	5	5	5	4	5	5	4	5	6	5	4	2
	570	us	239	1	sell for meat	2	6	6	7	7	5|4|3|2|1	more humane to use plants									no idea	1	7	7	7	7	3	1|2|3|4|5|6	it is more humane	i have no idea	2	7	7	7	7	5|1|2|3|4	more humane outside	5	5	5	5	4	5	5	1	1	4	5	2
	571	us	38	1																	None	4	3	4	7	5	6	1|2|3|4|5|6	No
	572	us	325	1									I don't know	1	1	1	6	3	1|2|5|4|3	There's gotta be a better way	I don't know	1	1	1	7	2	3	1|2|3|4|5|6	I don't think that's right to treat cows that way	I don't know	4	3	7	6	6	3|4|1|5|2	I think there's a healthier way to treat them	6	6	6	6	6	6	6	6	6	4	3	4
	573	us	351	1									Sell them	4	4	4	4	4	1|2|5|4|3	Some alternatives to traditional milk would be good but Iâ€™m also okay with how it is now.	Remove the horns	3	6	7	4	4	3	1|2|3|4|5|6	I would prefer the cows suffer less but see the horns as a problem that needs to be overcome somehow.	In a barn	3	7	5	4	4	2|1|3|5|4	Grass fed cows are probably happier	5	5	6	5	5	6	4	5	2	5	4	4
	574	us	130	1	Killed	1	1	1	1	1	3|4|1|2|5	don't know									don't know	1	1	1	1	1	1	1|2|3|4|5|6	don't know	pasture	1	1	1	1	1	4|3|5|2|1	don't know
0	575	us	294	1									They raise them.	4	1	4	1	1	3|1|4|2|5	no	Dairy cows do not have horns.	1	1	7	1	1	3	1|2|3|4|5|6	I will not explain	I have no idea.	7	4	4	1	1	1|2|5|3|4	no	5	5	5	5	5	5	5	5	4	6	6	6
	576	us	331	1	Slaughter house or sold to other farmers	4	1	7	1	1	5|2|4|3|1	would not want genetically modified anything									do not know	4	1	7	1	1	3	1|2|3|4|5|6	nothing in particular	normally in pastures	7	7	7	1	1	3|4|1|2|5	would not want anything genetically modified	5	6	6	6	5	6	6	5	6	6	6	3
0	577	us	208	1	They most likely sell or slaughtered	4	4	5	3	4	1|5|2|4|3	I just feel like animals should be gave a little time to live . I donâ€™t know we shouldnâ€™t eat them									They probably take their horns off or drug them	4	4	1	4	1	3	1|2|3|4|5|6	I donâ€™t know	To watches yeh they call me two timing	3	3	3	1	1	1|5|4|2|3	Akin like gold and my teeth like diamonds	2	3	4	1	2	2	1	3	4	4	4	5
	578	us	364	1	I'd assume selling them or slaughtering them for meat.	6	3	6	5	5	1|5|2|4|3	No									Sanding them down.	1	3	5	5	5	3	1|2|3|4|5|6	No	Pens	2	4	7	5	5	1|2|3|4|5	No	6	6	6	6	6	6	3	2	1	6	4	6
	579	us	128	1																	Not interested	4	4	4	4	4	4	1|2|3|4|5|6	No	None	4	4	5	4	4	1|4|2|3|5	No
	580	us	358	1									I don't know, maybe sell for veal	3	2	7	1	1	4|2|1|5|3	it's more humane to keep a calf with its mother	no idea	1	2	7	1	1	3	1|2|3|4|5|6	Burning is a terrible thing to do	Probably a combination of pasture and barn	2	6	5	1	1	4|2|5|3|1	cows should be able to roam free on a pasture if they choose	5	6	6	5	6	6	5	4	5	5	6	3
	581	us	261	1	Hhhi	5	3	2	3	3	4|1|5|3|2	C									Bro	3	5	3	4	2	5	1|2|3|4|5|6	X
	582	us	1081	1									THEY PUT THEN IN A CALF PEN AND BOTTLE FEED THEN	7	1	7	1	1	4|1|5|3|2	IDONT SUPPORT	THEY CUT THEM OFF	7	1	7	1	1	3	1|2|3|4|5|6	COW ARE TO GIVE MILK	DURING THE SUMMER THEY SHOULD BE ABLE ROAM OUTSIDE	1	1	7	1	1	5|1|2|3|4	COW SHOULD BE OUTSIDE	3	1	1	4	3	1	5	1	1	2	6	6
	583	us	470	1									probably raise them for more milkers.	4	4	4	4	4	4|5|2|1|3	it isnt my business what farmers do with baby calfs, its obviously been a practice for quite some time.	probably cut them off...	4	4	4	4	4	3	1|2|3|4|5|6	this is definitely a witch hunt survey	im not a farmer..... i dont know	4	4	4	4	4	5|1|4|3|2	i am not a farmer, i do not know the practice therefore i am not going to judge it, this survey feels like a witch hunt. i feel like im standing outside of an abortion clinic with a bunch of poeple protesting it, but instead youre trying to turn me off from dairy milk	3	3	3	3	3	3	3	3	3	3	3	3
	584	us	857	1	It makes sense that the farmers would sell the excess animals for a profit.	7	1	5	1	1	2|1|3|5|4	I don't believe genetically modified anything is quiet ready for human consumption. The big names in genetic research and development are prone to push profits with little or no regard to human lives.									I grew up on a farm. We physically cut the horns off the cattle.	7	1	4	1	1	3	1|2|3|4|5|6	Cutting or burning the horns are fine.	The farmers in my area keep the cows in the pasture and at milking time put them in the barn.	4	1	6	1	1	3|4|1|5|2	Cowless milk sounds disgusting.	5	3	5	6	5	5	3	5	1	4	2	4
	585	us	276	1									They sell them	1	1	3	6	5	1|5|4|2|3	Calves need to stay with their moms.	Cut them off	1	1	7	6	6	3	1|2|3|4|5|6	That is cruel to burn the tissue.	Not sure	2	4	7	6	6	4|3|5|1|2	They need to roam	4	4	6	3	4	4	4	3	1	4	6	3
	586	us	233	1									help them	5	2	1	6	3	3|5|2|1|4	its better	its easier	5	2	2	4	5	3	1|2|3|4|5|6	its better for cows	Grass fed	5	3	5	6	5	5|1|4|3|2	its good for cows	5	5	3	4	2	4	3	4	4	5	2	6
	587	us	1152	1									Male calves are sold for meat	5	3	3	1	1	4|1|5|2|3	Weaning the calve early can prevent it from getting sick	They are disbudded	5	5	1	1	1	3	1|2|3|4|5|6	Donâ€™t like genetically modified foods and cows should be debuted so as not to harmothers	Pasture	7	4	5	1	1	5|1|4|3|2	Cows like to graze in morning mostly and the fertilizer is poisonous to them	5	5	5	5	5	5	5	5	5	6	6	3
	588	us	703	1	I would think kill them?	7	7	5	6	4	3|1|5|4|2	its meat for people and milk or anything with milk in it									get them clipped off	2	5	1	3	1	3	1|2|3|4|5|6	i think its wrong to burn horns off and cowless milk is wrong	i think in a barn	5	7	5	7	3	2|1|5|4|3	i think its better cows stay inside until ready to get milk	4	6	6	5	3	5	5	6	6	5	6	6
	589	us	328	1	Slaughter them for fiod	2	3	5	4	5	3|5|1|2|4	I donâ€™t like them being hurt									Iâ€™m not sure	2	2	5	4	3	3	1|2|3|4|5|6	I donâ€™t like seeing the animals hurt	Inside a barn	3	4	6	4	4	2|1|3|5|4	I donâ€™t want them to be hurt	4	5	4	4	4	5	5	4	6	5	6	6
	590	us	1184	1									The calves are usually separated from their mothers. Some are killed for food (veal) and some grow up to be milkers. They are not generally succored by their mothers as the mother's milk is sold for use by humans.	3	1	3	2	1	5|3|4|1|2	This is truly a complicated issue and I do not have all (or maybe even some) of the answers. I drink and use cow's milk. Since many people now prefer plant based milk, dairy farmers need to get into that industry to survive. And I certainly agree that babies (in this case calves) belong with their mothers. As I said, it is a complicated issue.	They remove the horns.	2	6	4	1	1	3	1|2|3|4|5|6	I think genetic modification seems the least detrimental to the cows.	I would say that it depends on the farmer. But I would suppose that in large scale dairy operations, that the cows are NOT kept on pasture.	2	6	6	2	1	5|4|1|3|2	Even with the rise in plant based "milk" I believe that some people (myself included) will always prefer milk from cows. That being said, even cows should have some choice, which is why I support the option of letting them choose to be in or outside.	4	6	6	5	5	5	5	5	3	6	5	3
	591	us	1172	1	Sell them either live or as meat.	4	1	6	3	3	1|2|4|3|5	Dairy is still important. Other can take care of alternatives which I also believe to be important Also, there is a market for beef and I have no problem with eating beef as long as it is not excessive.									Cut off the horns?	4	3	4	3	3	3	1|2|3|4|5|6	If the burning process doesn't hurt or affect the cow, it seems the safest for everyone. If keeping the horns and managing them by keeping them penned is not acceptable.	Both of these methods are probably used.	3	5	7	3	3	1|2|5|3|4	No animal should be stuck inside. At least not all day every day.	5	5	5	5	5	6	5	4	4	6	4	6
	592	us	366	1									like normal cows	1	1	1	7	4	3|2|1|5|4	this so sad to think cows are going threw so much pain right now	I honestly don't know still because each farmer is different	1	1	4	7	1	3	1|2|3|4|5|6	because it told me to press 3	I honestly don't know, but I do know its better to drink nut milk	1	4	7	7	4	2|4|3|5|1	I feel that cow should eat naturally grown grass	6	6	6	6	6	6	6	6	4	6	6	3
	593	us	752	1									They slaughter those poor innocent babies!	1	4	4	7	7	4|2|5|3|1	I only want for these mistreated animals to be happy. They feel pain! They feel love! They FEEL!	I do not know. This survey is painful to get through!	1	4	7	7	7	3	1|2|3|4|5|6	I do not consume dairy and therefore am only concerned for the animal's well-being.	I think most farmers keep their cows in a barn.	4	7	4	7	7	4|1|2|3|5	I think the process of keeping cows enslaved, confined indoors and mistreated only to feed our insatiable desire for their baby's rightful milk is atrocious.	6	6	6	6	6	6	6	6	1	6	6	4
	594	us	303	1									Raise them or sell them off	3	3	4	1	1	4|1|2|3|5	I want beef and milk not plant based or cow less products	They dont or they have them temoved.	4	3	5	3	2	3	1|2|3|4|5|6	removed. Am not for cruelty per se but I dont want plant based or cow less milk	In a pen sometimes and mostly on pasture to graze	4	5	5	2	1	4|3|2|5|1	Again I dont want farmers to be cruel to cows bit I dont want plant based or cow less milk	4	5	5	5	5	5	2	2	1	5	3	5
	595	us	745	1	They are sent to other farms to either be raised for beef or used for veal	4	3	6	3	3	2|1|3|5|4	Cows have to be slaughtered for our consumption, but the general ethical and humane treatment is what Iâ€™m supportive of... we should treat them as well as possible until theyâ€™re slaughtered, out of respect for what theyâ€™re providing									Shave down the horns to small nubs.	1	2	6	3	2	3	1|2|3|4|5|6	The cows shouldnâ€™t be put through agony if other measures can be taken, regardless of if theyâ€™re more work or less immediately effectively	They spend most time in barns, with short times on the pasture.	2	5	7	3	2	2|3|4|1|5	We should respect and treat cows well so they health stays as good as possible	6	4	6	5	5	6	4	4	2	5	5	5
	596	us	1317	1	They either dispose of them (have them killed) or sell them to be raised for veal or beef.	4	1	2	7	4	1|5|4|2|3	1. If a farmer has extra stock, it makes sense to sell the animal, but I know that this process is cruel. 2. I donâ€™t know enough about cowless milk to have a strong opinion. 3. I strongly support increasing plant-based milk production; this would reduce the animal-welfare issues on dairy & beef farms. 4. I donâ€™t believe treating cows with extra hormones is an ethical solution to increasing mi…									The cows are dehorned.	2	4	5	7	3	3	1|2|3|4|5|6	Again, I think the best solution to mitigating the cruelty inherent in cattle farming is to reduce our dependence on livestock & focus more on plant-based products.	Cows are normally kept inside of barns in close quarters.	1	4	7	7	2	5|3|4|2|1	If cows are going to be used for milk production, they should at least have access to the outdoors. Ultimately, I believe we should be moving away from dairy & more towards plant-based milks.	6	6	6	5	6	6	1	3	1	4	5	1
	597	us	461	1	I hope they sell them.	3	2	4	1	1	2|5|1|3|4	I would like to see all cows raised humanely.									do they remove the horns?	1	3	7	1	1	3	1|2|3|4|5|6	I would like the cows to produce my milk and farmers to keep them as safe from other cows horns as they can.	In barns fed grasses.	3	7	7	1	1	1|2|3|5|4	I would love cow milk where the cows graze outside.	4	4	4	4	4	4	4	4	4	5	5	3
	598	us	424	1									They separate them from the mother , keep the ones they want to save and send the rest to slaughter	1	1	4	7	7	1|4|3|5|2	I want cows to be treated humanely	Cut them off	1	1	7	7	7	3	1|2|3|4|5|6	I want cows to be treated humanely	Inside a barn	1	7	4	7	7	4|2|5|1|3	I want cows to be treated humanely	6	6	6	6	6	6	4	4	1	6	6	3
	599	us	434	1	No idea	4	1	4	1	1	4|3|5|1|2	Cows are food									Remove them or file them down??	4	1	7	1	1	3	1|2|3|4|5|6	Animals and their products should not be harmed or modified	In a field or pasture	1	7	7	1	1	1|2|3|5|4	Animals should be able to roam "free" if they want	5	5	5	6	4	6	4	3	1	5	5	3
	600	us	420	1									I have no idea. I would assume they raise them and then sell them at auction	3	3	4	3	3	5|1|3|4|2	I donâ€™t agree with animal cruelty, but I also believe in the food chain hierarchy	Raise them and sell at auction	3	3	2	3	3	3	1|2|3|4|5|6	Against animal cruelty but pro food chain	Raise them and sell at auction	3	3	3	3	3	1|3|4|5|2	Against animal cruelty but support the food chain	3	3	3	3	3	3	3	3	3	3	3	3
	601	us	364	1	kill and eat.	2	1	3	1	1	3|5|2|1|4	again, people with allergies might not be able to consume plant based milks.									chop them off??	1	2	7	1	1	3	1|2|3|4|5|6	i feel bad for the cows, wouldn't that be abuse?	farmers usually abuse their cows and keep them in unkempt and unsanitary conditions.	2	6	7	2	1	5|2|4|1|3	cows should be able to have freedom, and we can't just eliminate milk completely. some people could be allergic to the plant based milks and cow milk is their only option.	5	5	5	4	5	5	5	3	1	5	6	3
	602	us	393	1									I am not sure how the farmers raise the calves	4	1	5	1	1	1|3|5|2|4	I prefer the calf stays with the cow until weaned	I am not sure	4	1	5	1	3	3	1|2|3|4|5|6	I prefer seperation	I believe they do both of the above	3	4	4	1	1	5|3|4|1|2	I prefer a mixture of pasture and feed	5	4	5	4	5	5	5	5	6	5	6	6
	603	us	468	1	Either by selling them or raising them for meat. Also killing them.	4	3	6	4	1	2|3|4|5|1	I drink a lot of milk. I do not like added hormones or injecting animals to make them produce more. Also farmers should not be responsible for creating "cowless" milk.									Remove the horns	2	1	6	1	1	3	1|2|3|4|5|6	It is inhumane to burn the tissue. It is also inhumane to genetically modify them. Which also creates other risk. Farmers should manage the cows where the horns are not a risk.	Inside of a barn	3	5	5	1	1	4|5|2|3|1	I believe cows should be kept indoors at times to keep aways predators and limit injuries and disease. But they shouldn't be kept in a barn indefinitely	4	4	6	5	5	5	6	6	2	6	6	6
	604	us	491	1	I don't know.	2	2	6	6	6	5|3|2|1|4	The cows should be treated humanely.									I don't know.	2	2	6	4	4	3	1|2|3|4|5|6	I don't want cows to be hurt.	I don't know.	6	6	6	6	6	1|3|2|5|4	The cows should be free.	5	5	5	5	5	5	4	5	5	5	6	5
	605	us	609	1	I donâ€™t know	3	2	7	7	3	4|3|5|2|1	I think that if there are enough cows, then stop making them get pregnant									They cut them off the cows	2	5	7	7	3	3	1|2|3|4|5|6	The horns on the cows should be kept because thatâ€™s how they defend themselves	In barns eating grass	4	4	1	7	1	4|5|3|1|2	It will be better for the environment and the cows to produce milk only based on plants	5	6	4	6	5	5	4	4	5	5	6	6
	606	us	437	1									I donâ€™t know.	3	3	7	2	1	2|5|3|1|4	I want the solution that would be closest to if cow was in nature.	I have no idea. Pad them or remove them.	4	3	6	2	2	3	1|2|3|4|5|6	I prefer the most humane treatment of the animal. Not necessarily replacing the animal.	I have seen many in pastures. I hope that is most common but I am unsure.	2	7	6	2	2	5|3|1|2|4	I prefer the gate so they can have best quality of life for the circumstances.	5	4	5	4	5	5	3	4	3	4	6	2
	607	us	424	1									Not sure.	1	1	4	2	2	5|3|4|2|1	I'm not sure how nature works, but I'm sure newborns need their mothers.	I have no idea.	4	2	6	4	2	3	1|2|3|4|5|6	I honestly wouldn't know how to explain my mentality while answering these questions.	It depends. I have heard how cows are in overcrowded barns. There are other times where I hear that cows are let to roam around on their farm.	2	7	7	4	2	3|1|2|4|5	Not sure how I feel about GMOs. Wouldn't that be more harmful to human bodies? Also, there's a saying that the more affection, care, and love a tree is given is reflected upon the fruits they bare. In that case, let the cows be treated in accordance to whether they want to be in gates or not, treat them well, and surely the quality of their milk will be good.	4	4	4	4	4	4	4	4	4	5	6	6
	608	us	169	1									I don't know.	5	5	4	6	6	3|2|1|5|4	Farmers kniws what they are doing cause they study	Separate those who can hurt the other.	7	7	7	7	7	7	1|2|3|4|5|6	I support it cause it's for the best situation.
	609	us	600	1									Determine which cows are due to be mated.	7	1	1	1	1	3|2|1|4|5	Natural is best. Cows should be separated from calves so that they don't get harmed by mother.	Keep them separate apart from other cows. Strict rules and harnessed	5	1	7	1	1	3	1|2|3|4|5|6	Natural is best. There are other ways to harness a cow without messing with the horns	Don't know	7	7	7	1	1	5|4|2|1|3	Gives cows freedom and exercise. Genetical milk may be dangerous to the individual and can cause diseases	5	6	6	6	6	5	6	6	6	6	6	6
	610	us	542	1									cruelly. They take the calves away from their mothers and either kill them because they don't want to pay to feed them or they sell them to slaughter houses.	1	4	7	7	7	5|2|3|4|1	In a perfect world, I would say that I'd want no dairy production whatsoever but I know that won't happen. I support better treatment of animals.	They remove the horns	1	1	7	7	7	3	1|2|3|4|5|6	cows should be treated ethically and should not have their horns removed	Factory farms usually keep their cows in stalls in crowded factories, I believe. They are usually given hormone and are hooked up to milking machines.	7	7	7	7	7	1|5|4|3|2	Cows used for milk should be treated more ethically.	6	6	6	6	6	6	3	6	1	6	6	6
	611	us	1305	1									Treat them humanely, I would hope	3	2	7	4	3	3|4|2|1|5	It's unfortunate but realistic how the calves are separated from the mothers so early	I don't know	1	1	5	4	4	3	1|2|3|4|5|6	It's unfortunate that farmers harm the cows	In barns or designated shelter	5	4	5	4	3	5|3|1|2|4	It doesn't affect me very much at the moment	4	4	4	4	4	4	4	4	1	3	6	1
	612	us	1285	1	Let them be to graze and live	1	1	3	7	3	2|5|4|3|1	How the world has come to this is embarrassing. Leave all animals alone, there's so many alternatives for animals meat.									I hope they don't cut them off	1	2	6	7	3	3	1|2|3|4|5|6	Leave the cows alone. They feel pain like anybody else. Switch all to plant based milk production, would be healthier as I'm sure cows milk is full of added chemicals.	Inside a barn	3	7	7	7	3	2|3|4|1|5	Rather have cows roaming freely than being stuck indoors. If able to produce plant based milk and leave cows alone to live their lives im all for it.	4	5	4	4	4	4	3	2	5	6	5	6
	613	us	870	1									Let them grow up	7	1	1	1	1	4|2|5|3|1	Wow ðŸ˜³	Remove their horns	1	1	5	1	1	3	1|2|3|4|5|6	Itâ€™s cruel to remove their horns or burn them	In barns and in pastures to graze	1	6	6	1	1	1|5|2|3|4	Cows are meant for milk.they should be able to roam in pastures and go inside a barn for shelter	5	5	5	4	4	4	4	4	4	4	6	5
	614	us	574	1									They initially keep them so the mother cow can feed them. When they are weaned the farmers probably sell them.	2	2	6	2	1	3|2|4|5|1	Some of these options seem mean to both the mother cow and the calf.	I actually do not know what they do - may cut off the horns?	4	4	6	2	1	3	1|2|3|4|5|6	I was unaware of the burning of the tissue to prevent horn development. I'm not sure how much this hurts the calf.	I would like to think that they have access to a pasture but I really do not know. I am aware of large facilities that keep the cows indoors.	4	5	6	1	1	5|3|1|4|2	I love milk so I realize that there is not a Utopia for all cows. I am not interested in "cowless" milk.	5	4	6	4	5	5	6	6	5	3	5	5
	615	us	778	1	I'm not sure.	4	1	7	4	1	2|4|1|5|3	Baby calves need their mom to be healthy and emotional support									I'm not sure how they deal with the situation.	1	4	4	1	1	3	1|2|3|4|5|6	I was directed to select 3	They keep them in crowded spaces, all lined up in their tight spaces.	4	6	7	4	1	1|2|4|5|3	They should be able to graze with ease. Grass fed and stress free environment	5	5	5	5	5	5	5	5	5	6	6	5
	616	us	1345	1									never thought about this , my guess sometimes sell them	5	2	6	2	2	2|4|3|1|5	Love natural milk, not sure how healthy the plant-based milk is, my main concern is health and, also taste, have not tasted plant-based.	Have no idea, just hope they have a humane solution.	4	2	6	2	2	3	1|2|3|4|5|6	Love cow's milk, and want to know the animals are treated properly.	Hope in a pasture, but know that is not always the case, which is terrible, would like to see all animals treated well, and not caged.	2	7	7	2	2	5|3|4|1|2	Want the cows treated properly, and want to drink cow's milk.	6	6	6	6	6	6	6	6	6	6	6	6
	617	us	1057	1									They probably use them for veal, or raise them for slaughter.	1	4	4	7	7	4|1|5|2|3	Well I'm vegetarian so I don't support the slaughter of animals, but I aslo know that things can't chage for the better and that this world is built on suffering.	they probably cut them off	1	1	5	7	7	3	1|2|3|4|5|6	I'm very against the factory farming industry.	in small cages, they can't move...they suffer	3	4	7	7	7	4|3|5|2|1	idk...they all end up suffering anyway...but i guess if they got sun and fresh air they'd at least have a slightly better life	6	6	6	6	6	6	2	6	1	6	5	3
	618	us	424	1									i assume they let them stay with the mothers	1	1	7	1	1	1|2|4|5|3	calfs should stay with their moms	I don't know. I have never thought about it.	1	3	6	1	1	3	1|2|3|4|5|6	It seems painful and cruel to stop their horns from growing.	in pastures	3	7	7	1	1	3|2|1|4|5	cows should be able to go outside.	4	5	5	3	5	6	3	3	1	4	5	6
	619	us	1430	1	Perhaps kept for breeding, or are moved to be butchered for food.	7	4	5	3	4	5|1|4|2|3	Birthing calves for the dairy or beef industry is necessary. As long as the cows are kept healthy.									File down or cut them to prevent injury.	4	5	4	4	5	3	1|2|3|4|5|6	I trust farmers to make good choices for the safety of their animals.	In pastures or pens.	6	6	7	5	4	3|4|5|2|1	I trust farmers to make ethically and financially wise choices for their animals.	5	4	4	4	4	5	3	2	2	5	4	5
	620	us	783	1	maybe sell the ones they don't need	1	2	2	4	1	4|3|1|2|5	i don't like the gmos									some of them would have their horns cut off. also they would keep the ones with horns seprate from the ones that don't have one	2	2	5	5	1	3	1|2|3|4|5|6	I don't like the use of gmo	they feed and take care of them every day. They make sure they have the food they need and milk the cows everyday.	7	4	7	5	1	3|2|5|1|4	I don't believe that milk should come from the right place instead of gmo	5	4	5	5	4	5	5	4	6	1	6	6
	621	us	264	1	Sell them	4	4	4	4	5	1|2|5|3|4	Okay									Segregate	3	3	3	4	3	5	1|2|3|4|5|6	Okay	In barn	4	4	4	5	4	2|3|1|4|5	Okay
	622	us	1344	1									They either raise them or sell them.	1	6	7	3	1	5|3|4|1|2	They babies need moms milk till they are weaned just like human babies do. Then they can maybe give them the hormone.	I don't think female cows have horns but if they do maybe they grind down the horn tip. Maybe they cut it off half way down .	1	4	7	4	4	3	1|2|3|4|5|6	I don't want the cows hurt, so any way to get milk is a good idea even if they make it out of something else.	They keep them both inside and outside	1	7	6	3	4	4|2|3|5|1	The cows need to go outside for the sun light that gives them vitamin d	5	5	6	5	5	6	6	6	4	1	6	6
	623	us	798	1	They sale them to other farmers around to help or they are raised to be butchered.	6	4	6	2	3	3|1|5|4|2	The farmer will do what is best to keep the milk supply going but I dont think its healthy to be injecting it with any chemicals to help the milk supply									They file them down or stay very alert while being around them	3	3	5	2	2	3	1|2|3|4|5|6	I believe that milk comes from a cows utter and that they should be breed and raised normal to have normal milk not altered or tempered with.	In a pasture , being grass fed and with alfalfa.	4	4	6	3	3	4|1|5|2|3	I believe cows are meant to Rome as they once did 100 of years ago to produce the best milk	3	4	3	4	5	4	5	2	4	4	5	3
	624	us	1364	1									they let them grow or sell for veal	1	1	7	7	1	3|4|5|2|1	i would prefer the mom and baby stay together	they milk them in cages or with machines	2	7	7	5	1	3	1|2|3|4|5|6	I would prefer to see breading selection rather than the cows being hurt	they keep them inside but more are letting them free roam	1	6	7	7	1	3|1|5|4|2	I would like the cows to have a nice life and not feel contained	6	6	6	6	6	6	6	6	1	6	6	3
	625	us	886	1									That depends on the farm and type of farm. There are vast differences in treatment and procedures.	3	1	7	1	1	3|5|2|1|4	I am for traditional farming and procedures and not at all for fake, GMO, chemically enhanced, abusive treatment OR plant-based fakes.	They are cropped.	1	1	5	1	1	3	1|2|3|4|5|6	I don't support brutality or genetic modification at all.	Traditionally in pastures, but mega and corporate farms keep them locked up.	2	7	7	1	1	4|1|5|2|3	I believe they should be able to graze naturally or at least have the option and no I do not support cowless fake products.	4	4	6	4	4	6	4	4	6	4	2	6
	626	us	1855	1									Some of the calves are marketed for meat when they have been fattened. Some are raised to become either a breeding bull or another member of the dairy herd.	2	1	5	2	1	1|2|3|4|5	I donâ€™t want genetically modified anything as far as food or drink. The most humane thing is to allow the cow and her calf to remain together until the calf is weaned.	Most dairy cows are â€˜dehornedâ€™ at an early age.	5	2	6	2	1	3	1|2|3|4|5|6	Pasturing dairy cows allows them to spread out over a grassland and reduces the risk of cows with horns injuring each other or farmhands. Predators can be somewhat deterred by a cow with horns. If done at a young age, dehorning doesnâ€™t present health risks.	Larger farms keep the dairy cows inside a barn. Smaller family farms bring the cows in from pasture to milk them and allow them to graze in pasture.	3	3	7	3	1	3|4|1|5|2	The best milk is produced by cows who are allowed to graze on natural pasturelands. While I will drink plant-based milk, it just doesnâ€™t taste as good as real dairy milk. I have also had the opportunity growing up to taste raw milk from pasture-fed cows and liked it. It was minus the sugars found in the milk in grocery stores. I believe natural is almost always superior to any attempt to imitat…	5	4	6	3	4	4	6	4	6	5	4	6
	627	us	1077	1	The extra livestock I would assume would be butchered and processed.	1	1	6	1	2	3|5|2|1|4	For one I dont want to live in a world drinking "fake" milk, for two the last few of those seemed very cruel ways to handle the farms.									They could have their horns shaved.	4	3	6	1	1	3	1|2|3|4|5|6	"No FAKE MILK"	I would hopefully think the cow's were free roamers in pastures instead of on quarantine forever. Very cruel in my opinion.	5	7	7	1	1	3|2|4|1|5	"Free the cows" but give them a resting place as well.	5	5	5	5	5	5	5	5	4	4	4	6
	628	us	1383	1	sell them for meat	5	3	5	1	1	5|2|1|3|4	dont like they give them the hormones									maybe have them cut off	2	3	6	1	2	3	1|2|3|4|5|6	think its ok they do something about the horns if they are going to hurt someone.	i dont know	6	6	5	1	1	1|4|2|3|5	like they feed them good stuff and let them choose to be inside or out.	4	5	4	4	5	5	4	4	5	5	6	6
	629	us	1810	1	Sold at 3 days	4	1	5	1	1	3|4|2|5|1	kept on pasture with mother									They shave them when they first start coming in.	3	2	6	1	1	3	1|2|3|4|5|6	Need to stay as natural as possible	kept on pasture	1	7	7	1	1	5|1|3|4|2	kept on pasture	3	5	5	4	3	4	5	3	5	5	6	6
	630	us	352	1									sell at 3 ay6s	6	1	6	1	1	5|3|1|4|2	stay natural	cut when young	4	2	6	1	1	3	1|2|3|4|5|6	stay natural	outside and inside	2	7	7	1	1	2|4|5|3|1	stay6 natural	4	4	4	4	4	4	4	4	4	3	4	6
	631	us	2258	1	They can decide which milks cow is the best and work mainly with them. Get the other calves healthy entirely and than work with them.	3	5	4	5	3	1|5|3|2|4	It makes the most logical sense									They do monthly grooms	5	5	4	4	2	3	1|2|3|4|5|6	It makes the most sense	They keep the cows healthy and nourished	4	3	3	4	6	3|2|1|4|5	It provides the most logical sense	3	3	4	3	3	4	3	4	4	2	2	3
	632	us	2318	1	They sell them	7	4	7	1	1	2|5|3|1|4	we need cows to be raised for beef or we wouldn't have beef on the market. I prefer real milk and also want to support farmers									They get the horns cut off	6	4	6	1	1	3	1|2|3|4|5|6	It is ok to burn the horns as long as they aren't putting the cow in pain. I like real dairy milk. Not a substitute.	They are outside in the summer feeding on grass and are fed grain also. They come into the barna to be milked	3	7	7	1	1	3|1|5|2|4	Thats great if they can go outside if they want. I support farmers keeping vows for real milk	5	5	5	5	5	5	5	5	6	6	6	6
	633	us	2479	1	They become veal.	4	1	4	1	1	3|2|4|1|5	The animals are produce for meat or milk.									I'm assuming they they remove them.	4	1	6	1	1	3	1|2|3|4|5|6	I prefer no one gets hurt . . .but I don't think the answer if to go to a "cowless product"	in a barn	4	6	6	1	1	1|4|5|2|3	In a "perfect" world I would like to see the cows happy. I'm sure that if they go outside they would be happy	5	6	5	5	6	5	6	4	6	5	3	3
	634	us	3513	1									I am not sure given I do not have general knowledge of Agriculture. I would assume the calf is put in feedlot then processed for beef.	7	7	7	4	4	3|2|5|4|1	Personal perspective based on options presented	I gather they dehorn the cows at early age as a preventive measure	7	7	4	2	2	3	1|2|3|4|5|6	Personal perspective based on the options presented	I guess they continue to provide feed to continue production of milk longer term.	7	7	7	4	4	5|3|1|2|4	Personal perspective based on options presented	3	4	4	3	5	6	4	5	5	5	3	6
	635	us	2976	1									I really have no idea	1	1	5	2	2	1|4|5|3|2	None of this really makes me happy but I do hate to have the calves taken away from the mothers so soon.	I think they remove the horns	1	1	6	3	3	3	1|2|3|4|5|6	I can't imagine no cows but doing bodily hurt to them is too much for me to stand.	I have seen both since I live in a farming community. Prefer the pasture thing.	4	7	7	2	2	4|5|1|3|2	I think the cows should not be treated like poor hogs are in hog confinements	6	6	6	5	5	5	6	6	6	6	6	5
	636	us	4131	1	They sell them.	7	1	7	1	1	5|1|2|4|3	I am totally against using genetic modification in any way in this particular scenario. 'Plant based milk' with the elimination of cows is a terrible idea, There is nothing that compares to the flavor of 'real' milk.' Having calves slaughtered for veal or having them raised for beef is an acceptable practice for me,									Cows can be de-horned.	7	1	7	1	1	3	1|2|3|4|5|6	I don't think the burning of the tissue around the horn bud is objectionable. For many years cows were branded. It is a momentary injury with long lasting benefits. I don't like genetic modification at all. We don't need to be messing around in genetic structures. In this day and age surely there are ways to manage cattle to reduce the risk associated with horns. I do not like the idea of 'plant-…	On pasture.	1	7	7	1	1	4|1|5|3|2	I am a big proponent of natural and am for animal welfare. The natural way is for cows to graze on pasture. The computerized gate seems like a great option for cows to have an option depending on circumstances.	6	6	6	6	6	6	4	2	1	4	5	1
	637	us	4765	1	They probably sacrifice them in a very inhumane way	1	1	1	7	5	2|3|4|5|1	I consume nut milk because I completely oppose the cruel way they explote cows for milk. I also do not eat meat due to this cruel practice.									I donâ€™t really want to know but I imagine they cut off their horns in such a cruel way.	1	1	3	7	4	3	1|2|3|4|5|6	Farmers should not modify anything about cows and they should not explode them. Even if they leave their horns intact, they are still using them for their milk. People need to stop drinking cows milk, itâ€™s not even as healthy as they say. With all the hormones and chemicals that the milk contains itâ€™s so unhealthy. Plus Iâ€™ve heard that sometimes thereâ€™s even pus in the milk.	Probably inside a barn where they cannot move freely or get fresh air.	1	4	4	7	4	2|4|1|5|3	Cows should be able to roam around freely and graze on natural pasture. And they should not be exploited for their milk at all. We all need to evolve and consume all plant-based milk. Genetically modified yeast milk itâ€™s a better option than cows milk but it should be labeled properly so people can make an informed decision.	6	6	6	6	6	6	3	5	4	2	6	4
	638	us	5142	1	sent to slaughter house or sold off to other farms	5	1	4	1	1	3|5|1|2|4	keep the babies raise for meat, thats how i was raised									de horn the cows	5	1	3	1	1	3	1|2|3|4|5|6	i was raised on a farm. dehorning is not a problem	both ways smaller farms utilize the pastures were big operations use feed lots	5	4	5	1	1	2|5|4|3|1	both are viable options	3	4	3	3	4	3	3	3	3	5	4	5
	639	us	9290	1	No idea	3	1	6	2	2	5|4|3|1|2	I think you should treat cows good									No idea	4	3	6	1	1	3	1|2|3|4|5|6	Same as circumcise for humans, itâ€™s persons choice	Noidea	6	7	6	1	1	2|1|4|5|3	I think cows and what they produce should be a natural thing, not modified	5	5	5	5	5	5	6	5	6	5	5	6
	640	us	46297	1	I donâ€™t know.	3	2	7	3	2	1|4|2|5|3	Cows and calfâ€™s should be able to be together, and be treated humanely.									This is an issue I am unfamiliar with and do not know the correct response.	2	4	7	3	4	3	1|2|3|4|5|6	I do not think that cows should be treated in any cruel or inhuman manner. But I do appreciate having dairy milk.	I do not know.	4	5	6	4	3	1|2|5|4|3	Iâ€™m not sure what a cowâ€™s preferences are, but it would seem that having a natural environment where they can be comfortable and healthy is important.	5	5	6	5	6	6	6	6	2	5	5	4
	641	us	50	1																	Not sure	4	1	4	4	6	1	1|2|3|4|5|6	Not sure	I am not positive	4	7	4	4	4	4|5|2|1|3	I donâ€™t know
0	642	us	270	1									I don't know	3	3	3	3	3	1|3|2|5|4	Nothing	I don't really know what to think of how to deal with the situation	4	4	1	3	4	3	1|2|3|4|5|6	Nothing	Inside	4	4	5	4	4	2|3|4|1|5	Nothing	3	3	4	1	4	4	3	4	3	4	3	3
	643	us	333	1									I assume they also become dairy cows	3	1	4	6	2	3|4|1|2|5	Donâ€™t like the idea of hormones so again plant based mills	I have no idea and didnâ€™t know cows had horns	4	3	7	6	2	3	1|2|3|4|5|6	I donâ€™t like the idea of burning or genetically modifying the cows so again plant based my choice	Inside a barn	2	4	6	6	4	4|5|2|3|1	I would prefer plant based milks and thatâ€™s what I use. My second choice would be cows free outside on pastures	5	5	6	5	5	6	4	4	4	5	6	5
	644	us	442	1									Stock market for saleore keeping them	1	1	7	1	1	2|1|4|5|3	Farming is a lifeline for many people	Cut their horns off	4	1	7	1	1	3	1|2|3|4|5|6	I grew up on a farm and cattle and milk was our source of income	In a pasture	4	6	7	1	1	5|3|1|2|4	Farming is an industry that is necessary	6	6	6	6	6	6	6	6	6	6	6	6
	645	us	671	1	They should sell them	4	1	4	1	1	5|4|2|3|1	I support farmers selling extra cows for beef									Hopefully they do not injure the animals or remove horns.	1	1	2	1	1	3	1|2|3|4|5|6	I prefer farmers leaving cows with horns on like nature intended other methods of horn removal, or modified born with out horns are cruelty to animals and should not be permitted!	They are kept in a pasture where they can eat grass when they want	1	4	7	1	1	4|3|1|2|5	I support farmers keeping cows in their natural habitat rating grass that has not been modified by chemical	5	6	6	6	5	6	5	6	6	6	6	6
	646	us	118	1	Keep them separate	4	4	4	4	4	3|1|5|2|4	Indifferent									Keep them far	4	4	4	4	4	4	1|2|3|4|5|6	Neutral	Well	4	4	4	4	4	5|1|3|4|2	In the middle
	647	us	527	1	I would think that they would try to sell them	1	4	4	4	5	1|4|5|3|2	Well I don't drink milk much so I don't have to use the count for milk but I do like eating beef I don't think that they should be give birth to the Cavs and then be sold for Slaughter right away I don't know I just like eating meat but I don't want to see nothing suffer either									I don't know because the only ones I've seen with horns are bulls	1	5	5	4	4	3	1|2|3|4|5|6	Well I would think that burning the tips of the horns may hurt the cow so I don't think that should do that. But the other workers know the cow shouldn't get injured because of the horns either.	People that I know that have cows keep them in a pasture and feed them grain and the grass and stuff	5	5	6	4	5	2|4|3|5|1	Well I thought the county should be able to get out and eat as they want to I don't think they should be kept in all the time like they were in jail	5	5	5	5	5	5	5	5	5	6	6	6
	648	us	21	1																	It is good	7	6	5	6	5	4	1|2|3|4|5|6	Okay
	649	us	132	1																	I'm not sure	1	1	4	1	1	1	1|2|3|4|5|6	I like fresh milk products	Organic	4	4	7	1	1	5|3|4|2|1	I like fresh
	650	us	225	1									I think they raided the cows	5	7	6	3	3	1|2|3|4|5	the cows need to be respected and not harmed. to keep them safe they should be allowed	I think they cut off the horns right	2	5	7	1	2	3	1|2|3|4|5|6	I think I want milk but I dont want the how's to be hurt. they need to find a way to just get around it	I think both ways. certain farmers od things different. it also depends how much room they have with the cows I guess.	7	7	7	7	3	5|2|1|4|3	I feel like nothing should be done to harm the cow. if they are okay then its okay.	6	6	6	5	5	6	5	6	3	6	4	6
	651	us	115	1																	keep them seperate	1	1	1	1	1	1	1|2|3|4|5|6	all this is wrong	in a barn	7	7	7	1	1	2|4|1|5|3	cows should be treated as well as humans
	652	us	328	1									I don't know	1	1	7	1	1	1|5|3|2|4	Agriculture is messed up	I don't know much about agriculture	1	1	7	1	1	3	1|2|3|4|5|6	GMOs are bad	I dont understand the question	7	7	7	1	1	1|2|3|5|4	I don't think that will go over well	6	5	5	5	5	5	5	5	5	6	6	6
0	653	us	551	1									all good	4	7	4	1	1	2|5|4|1|3	all good	remove them	7	4	4	4	1	3	1|2|3|4|5|6	all good	in pastures	4	4	4	1	1	1|4|2|5|3	all good	4	4	4	4	4	4	4	4	4	4	4	3
	654	us	88	1									definetly like	7	7	7	7	7	1|2|4|3|5	strongly support	supported strongli	7	7	7	7	7	7	1|2|3|4|5|6	very well
	655	us	290	1	not sure	1	1	7	3	3	2|4|1|5|3	more humane									burn them off which is awful	1	2	7	5	5	3	1|2|3|4|5|6	most humane ways possible	barn inside which is less humane	1	5	7	4	4	4|3|1|2|5	more humane	6	6	6	6	6	6	5	6	5	6	6	6
	656	us	188	1									i have no clue how farmers deal with cows	7	7	7	7	7	2|4|3|1|5	i think animals shouldnâ€™t be just food to humans	i have no clue	1	7	7	7	7	3	1|2|3|4|5|6	i donâ€™t support burning the cows	i have no clue	7	7	7	7	7	4|1|2|3|5	cows shouldnâ€™t be just milk to us	6	6	6	6	6	6	6	6	6	6	6	6
	657	us	760	1	They sell off the unneeded male calves to other farmers who want them.	4	4	4	4	4	1|2|3|5|4	I have no particular pull towards either position.									They cut the horns off at birth.	1	4	7	4	4	3	1|2|3|4|5|6	I do not believe they should stop the horns from growing but rather learn another way to work with the cows.	Cows are kept in cages where they are unable to graze or move around.	4	4	4	4	4	5|2|3|1|4	I can see both sides of the arguement. The farmers need to produce a lot of milk for the market place but also should treat their cows humanely.	4	5	5	5	4	5	5	1	3	5	5	5
	658	us	363	1	They sell them for veal	5	4	5	1	1	5|1|4|2|3	I just think it would be more humane									Iâ€™m guessing they cut them off.	2	2	4	1	1	3	1|2|3|4|5|6	I feel itâ€™s cruel to the cows to burn them.	In the pastures. At least where I grew up there were cows in fields.	4	5	6	1	1	3|4|5|1|2	Using a gate to allow the cows the choice. That seems fair.	6	6	6	5	6	6	5	5	2	4	5	3
	659	us	538	1									No idea	1	3	7	1	1	1|5|2|3|4	The right way is to keep mom and baby together, until weaned	No idea, cut them off maybe	1	4	5	1	1	3	1|2|3|4|5|6	It sounds humane to burn them so they wont have horns, got to be a better way	In a field	1	4	7	1	1	1|2|3|5|4	I think cows should be treated humanely	5	6	5	5	5	5	6	5	4	6	6	6
	660	us	347	1	They probably butcher them for the meat	7	2	6	1	1	4|2|5|3|1	I eat beef so I support the farmers slaughtering them for food because they need to make money as well to provide the living and the food is amazing									I don't know how they deal with this issue nor do I care	7	4	5	1	1	3	1|2|3|4|5|6	They're doing what they have to do to protect themselves and still make a living	Some key players in the barn and some keep them in the pastures	4	4	7	1	1	5|3|4|2|1	I don't care if they're kept in the barn or out in the pasture or both it doesn't phase me either way	4	3	4	3	2	4	4	4	6	4	3	3
	661	us	200	1									I do not know.	3	4	3	7	7	2|4|3|1|5	Abuse.	They tag them.	1	2	6	7	5	3	1|2|3|4|5|6	I do not support drinking cow milk.	I do not know. They harm.	3	3	4	7	5	2|4|3|5|1	They should stop.	5	4	5	6	5	4	3	5	3	6	5	5
	662	us	520	1	I would think they possibly slaughter them, sadly.	1	1	7	7	1	3|2|4|5|1	I don't feel humans should consume cows milk. I have always felt cows milk should on!y be consumed by calves. We as humans were not meant to consume cows milk.									They remove the horns.	1	1	7	7	1	3	1|2|3|4|5|6	I feel it's inhumane and against nature to remove the horns of cows.	In a barn or pasture.	4	4	5	7	1	2|4|5|1|3	Again I don't support the human consumption of cows milk, but into feel.it's more humane to allow cows to graze.	5	6	6	6	5	5	5	6	5	5	5	6
	663	us	304	1																	Have the horns removed by a veterinarian	7	7	7	7	7	7	1|2|3|4|5|6	I support all farmers especially any in the animal business
	664	us	534	1	They are sent off to slaughter. Veal is very popular in many countries, but not so much in the US. I enjoy eating veal but it is hard to find, even in a fine restaurant.	6	1	7	1	1	3|1|2|4|5	I do not agree with GMO food in any form, certainly not to make cows produce more milk. We should have laws in this country to match those in Europe, certainly at the very minimal labeling on the milk jug if GMO is used in any way.									I am not sure. If they were allowed to go outside and grazed it would be less of a problem. I guess they remove the horns.	1	1	4	1	1	3	1|2|3|4|5|6	Cows should be allowed to grow up naturally with their horns. These are very inhumane practices that I was not aware of, even though my Dad and ancestors were prominent dairy farmers until the late 1970s.	Kept in a barn and fed harvested feeds. They are not let out to pasture much or enough and not allowed to graze in a natural setting.	1	5	7	1	1	3|1|4|2|5	I think that we need real milk from cows that are raised in a natural way. I do not agree with soy production or consumption in any manner, certainly not as a substitute for dairy. Yeast is something that I don't consume in any form. Many plant based items contain soy or other unhealthy items.	6	5	6	5	4	4	6	1	6	4	2	2
	665	us	1072	1	They are banded at birth so they become neutered. They are bottle fed and sold for beef at a year old.	5	1	3	1	1	3|5|4|2|1	I do not support veal at all but I do support beef.									They cut their horns off when they are babies so that they cannot hurt each other. Sometimes they burn them off.	7	7	7	1	1	3	1|2|3|4|5|6	Farmers and natural animal products are a very important part of our diet.	All the farmers where I live keep their cows in a pasture. They have a good quality of life.	1	7	7	1	1	5|2|3|4|1	I think itâ€™s important to have farmers and cows but they should be kept in a natural and happy setting	6	6	6	5	4	6	5	4	5	6	6	5
	666	us	135	1																	keep them away from the females	6	6	6	6	6	6	1|2|3|4|5|6	i trust the farmers	i guess they keep them in a barn	6	6	6	6	6	3|2|1|4|5	Farmers know what they are doing
	667	us	257	1	im unsure	3	3	3	4	4	1|3|5|4|2	not applicable									i would assume that farmers find ways to file down the horns	3	4	4	5	2	3	1|2|3|4|5|6	as long as farmers are safe with the burning of the horns and it doesn't harm the cows, I dont see why its an issue	i am actually unsure about how farmers keep their cows. I know they keep them well fed	5	5	4	4	4	5|4|2|1|3	most of these seem to be safe	5	3	4	6	6	5	5	6	1	4	5	5
	668	us	1705	1	THEY ARE SOLD	4	4	5	2	2	2|5|3|1|4	FARMERS SHOULD NOT USE GROWTH HORMONES									THEY CUT OFF THE HORNS OF THE COW WITH OUT INJURY	6	4	2	2	2	3	1|2|3|4|5|6	I DNT THINK WE SHOULD GO TO PLANT BASE MILK REGULAR MILK IS A MUST	EATING HEALTHY IN BARNS AND ON PASTURES SECURED	5	5	5	1	2	2|1|3|5|4	NATURAL MILK IS A MUST	3	3	3	4	3	2	2	1	5	5	5	6
	669	us	857	1	sell them	2	3	6	3	1	2|4|5|1|3	veal is just wrong									didnt think cows have horns	1	2	6	3	1	3	1|2|3|4|5|6	it all seems sad	i think the barn	2	5	5	3	1	2|3|1|4|5	dont think i want cowless milk	6	4	6	3	4	4	4	6	5	3	5	2
	670	us	613	1									Most farmers make choices....to raise themselves or sell at market....or raise for beef	3	2	3	3	3	1|5|4|3|2	wow so much control over what could be a more natural experience for the bovine	as I recall from my days on the farm, it is not milk cows (females) that have horns but the bulls. So the easy and important thing to remember is to milk the milkcows with udders and stay away from the bulls with horns. No prob.	4	4	3	3	3	3	1|2|3|4|5|6	farmers need to use whatever means they can to keep producing milk....altho also considering plant based (and thus nonhorned)m options	my understanding has been that cattle spend most of their time in the pasture and then head to the barn for twice daily milking.....	3	4	5	3	3	1|4|5|2|3	i think cattle should be able to make their own choices.....which would prob be pasture	5	5	5	5	5	5	5	5	5	4	4	5
	671	us	456	1									I am unsure.	4	3	6	1	2	3|5|1|4|2	I think using natural processes is better.	Removing the cows' horns.	4	1	3	2	3	3	1|2|3|4|5|6	Having horns or not is not particularly relevant.	They use both methods. It all depends on the type and size of farm.	5	5	6	4	3	4|5|1|2|3	I believe letting cows graze is a way of producing better milk.	5	6	6	6	6	6	6	6	2	6	5	3
	672	us	427	1									THey have to feed them really well. They have to have good nutrition.	7	1	7	1	1	4|5|2|3|1	I think that fresh meats and milk should come from a natural calf. No additives.	They keep them in different stalls	1	1	7	1	1	3	1|2|3|4|5|6	Farmers should not treat these cows badly. Should be a crime.	Out in the open in a pasture	7	7	7	1	1	4|5|2|1|3	I have always seen cows out to graze	6	6	6	6	6	6	6	6	6	6	6	6
	673	us	542	1									I have no idea but guess they groo. Them to become cows.	3	5	1	5	3	4|5|2|1|3	I had no idea this happens. I would prefer regular milk but do not want calves separated from mom.	I do not know	2	3	6	1	1	3	1|2|3|4|5|6	Cows should not suffet	I thought they roamed fields for grass.	4	6	7	1	1	2|3|4|5|1	I thi k cows should be free	5	5	5	4	5	5	5	5	5	6	6	6
	674	us	331	1	I believe they sell them or kill them.	6	3	7	2	1	5|4|2|3|1	I do not like the idea of a calf being slaughtered however I do understand why this happens									I think farmers remove the horns	1	2	7	1	1	3	1|2|3|4|5|6	I hate the idea of cows being hurt by farmers	Farmers keep their cows in a shelter and let them out if they have a field	5	7	4	2	1	5|3|1|2|4	I believe cows should be able to freely roam when they please	6	4	6	5	6	6	2	4	1	6	6	6
	675	us	175	1									Frears was born	6	5	4	4	4	5|4|3|2|1	Great vibes	No other	4	4	4	2	3	3	1|2|3|4|5|6	Freeze for about to cook	Frears was born	3	4	2	1	4	2|1|4|3|5	None	5	5	1	3	6	5	5	5	5	5	6	5
0	676	us	374	1									I have no idea	1	5	3	7	4	3|5|1|4|2	None	Put them in separate stalls	1	4	3	7	4	3	1|2|3|4|5|6	None	In the pasture	4	4	7	7	4	5|4|2|3|1	None	5	4	5	5	4	5	4	5	1	5	6	6
0	677	us	421	1	sell them	7	1	7	7	1	4|3|2|1|5	i love cows									they dont	1	7	7	1	1	3	1|2|3|4|5|6	i love cows	inside a barn	7	7	7	7	1	5|4|2|1|3	i love cows	3	3	3	3	3	3	3	3	3	4	4	3
	678	us	80	1																	Weute a frw sentences. O dunow that	4	7	7	6	6	4	1|2|3|4|5|6	Okat but u dunno wjat to write.	They keep them in cages. Like ice did.	5	2	7	5	6	4|2|5|1|3	I dunno. Why i mchosed iy
	679	us	765	1									they raise them to have more cows to produce more milk	4	1	4	1	1	1|5|3|2|4	I don't believe in milk without cows. the need for hormone free milk for kids is I believe a necessity	I have no idea how they deal with this	4	1	4	1	1	3	1|2|3|4|5|6	I can only believe what I been told about this	out in the pastures is what I have always believed	4	4	4	1	1	4|1|2|5|3	cows are always the best source of milk, I wouldn't concider anything else	3	3	3	3	3	3	3	3	3	4	4	4
	680	us	447	1	Veal which I refuse to eat	1	1	5	5	1	1|3|2|5|4	No mistreatment of animals for our gain									Kept in separate pastures. Helps to protect others.	1	1	7	3	3	3	1|2|3|4|5|6	The government is going to far in regards to nature. It's called that for a reason.	Cows are grass fed naturally and hopefully. The best milk is straight from the cow	1	7	6	3	4	2|5|1|3|4	Things need to brought back to the basics. No interference from humans.	5	5	6	6	5	5	6	6	5	6	6	6
	681	us	73	1																	yes	7	6	7	6	7	6	1|2|3|4|5|6	yes
	682	us	746	1	They can be prepared for butchering if they are not needed.	7	5	7	1	1	5|1|2|4|3	Calves being close to their mother benefits both the cow and calf.									Remove their horns so they do injure themselves or other cows or people.	5	7	3	1	1	3	1|2|3|4|5|6	Cows are not need to produce plant based milk	They are generally allowed to roam. Being confined is not good for their milk production.	2	7	7	1	1	2|1|5|3|4	Cows need freedom to graze. They like to mingle with one another.	4	6	6	6	5	5	6	6	6	6	6	1
	683	us	622	1									share the cows to other places which have less cows	3	3	4	4	3	4|5|2|3|1	no comment	keep the horns covered for safety precautions	5	4	5	4	3	3	1|2|3|4|5|6	no comment	The cows are kept inside a barn and fed harvested grass and other feeds, or they can be kept on pasture.	4	5	6	4	3	1|3|2|4|5	less cows for meat, but keep with the current cows for dairy use	3	4	4	4	5	5	4	4	4	6	5	6
	684	us	680	1	They are sent off and slaughtered. Or sold to other farmers.	2	5	6	2	2	1|3|4|2|5	If they could keep the calf and mother together and also enhance the mother to where she can produce more milk than needed for the calf, farmers can keep producing milk.									Dulling them down, padding them, or taking them off.	4	4	6	3	3	3	1|2|3|4|5|6	I think it would be more humane to manage cows in different ways. I know it's easier for dairy farmers to keep cattle and they make more money from them. I think making them look for other ways to produce milk such as yeast could cost them income.	Farmers usually keep their cows in pastures unless it's too cold. Then they're put in a barn. Grass fed, free range cows are happier cows.	2	6	6	3	3	4|2|1|5|3	Cows would be happier outside where they have more space and are able to graze and roam.	5	5	5	5	5	5	5	5	3	5	6	3
	685	us	706	1	They kill the excess calves and sell the meat	4	7	7	3	4	4|5|1|2|3	I think that milks made with ny									I donâ€™t knkw	5	7	6	6	5	7	1|2|3|4|5|6	I donâ€™t know	I donâ€™t know	4	5	6	6	7	1|2|5|3|4	I donâ€™t know
0	686	us	557	1	No	4	1	7	3	1	1|4|5|3|2	Natural									No too sure	1	1	1	4	1	3	1|2|3|4|5|6	Do not support	In barns	4	7	7	4	1	3|1|2|4|5	Do not agree	5	5	5	4	5	5	6	5	5	6	6	6
	687	us	1070	1	I am not 100% sure. But I would think to eat the grass and eventually kill or sell the cow for meat.	7	4	7	1	1	1|4|2|3|5	I think the growth hormone used in milk has resulted in kids growing faster and entering puberty earlier than before.									I would think the farmers would file down the horns to prevent injury.	5	1	5	1	1	3	1|2|3|4|5|6	I dont like genetically modifying animals. I would think that might transfer to the milk. If the hot iron doesn't hurt the cows I am ok with that.	I have seen cows in both environments.	7	7	7	1	1	3|2|5|1|4	I dont approve of genetically modifying cows and/or milk.	6	6	6	6	5	6	6	6	6	6	5	6
	688	us	577	1									Calves are taken from their mother and bottle fed.	4	3	7	1	1	5|1|2|3|4	I understand the need for the calf to be removed and would hope itâ€™s raised in a humane way even if bottlefeeding is necessary.	I believe the cows are placed in a chute during milking to prevent injuries.	1	1	7	1	1	3	1|2|3|4|5|6	I donâ€™t believe in animal cruelty, but do believe a process can be put in place to obtain cows milk safely.	In a pasture.	3	4	7	1	1	4|3|2|1|5	I donâ€™t believe in animal cruelty but do believe there are ways to harvest cowâ€™s milk in a humane way.	5	5	5	5	5	5	5	5	5	5	4	6
	689	us	501	1	Taken to market for slaughter	4	1	4	1	1	2|1|3|4|5	Don't like modification									Cut the horns	4	1	6	1	1	3	1|2|3|4|5|6	No !odification	The barn and outside	6	4	6	1	1	4|5|1|3|2	Grass fed	6	6	6	5	6	6	6	6	5	6	6	6
	690	us	297	1									I think they allow them to reproduce.	1	1	5	2	1	5|4|1|3|2	I think it needs to be done in a safe way.	I would assume that they cut the horns off.	4	1	4	2	1	3	1|2|3|4|5|6	I think that they shouldn't hurt the cows.	I think that farmers keep their cows either inside of a barn or else outside in a pasture.	4	4	6	2	1	1|3|5|4|2	I think that we need cows for food. I also think that they should be treated well.	6	6	6	6	6	6	6	4	6	6	4	6
	691	us	118	1																	Cut them off	1	1	1	1	1	1	1|2|3|4|5|6	I am vegan	In captivity. Itâ€™s horrible.	1	1	1	1	1	1|2|5|4|3	I believe animals have rights.
	692	us	391	1									Sell them for processing veal	1	1	6	1	1	2|4|1|5|3	I believe the animals should be treated humanley	Saw off the horns	1	1	6	1	1	3	1|2|3|4|5|6	Why cant they just cut off the horns	Kept inside stalls	4	7	6	1	1	3|1|2|5|4	let the cows roam	5	5	5	6	4	6	2	3	1	6	5	5
	693	us	1177	1									They probably sell them, or they could raise them to be dairy cows.	1	1	6	1	1	1|4|5|2|3	I think it is wrong to take the calf from it's mother. The mother's cry for their babies, I have heard this myself. The calf needs its nourishment from the mother. I am not sure what would be best for them but I would think staying with their mother for a while would be beneficial to both the mother and calf.	I really have no idea, I can only imagine that they remove them?	1	1	7	1	1	3	1|2|3|4|5|6	I am not suprised that they do this. I don't think it is right and I hate to think about it but not surprised. Again I would not drink cowless milk.	I thought that they were kept in the pastures.	2	6	7	2	1	1|2|4|3|5	I don't like the idea of cows being kept in an area that is to closed in. I think they need to be able to move about. I do not like the idea of man made milk at all, it cannot be good for you.	6	6	6	6	6	6	6	6	6	6	6	3
	694	us	32	1																	none	5	5	5	5	5	5	1|2|3|4|5|6	none
	695	us	169	1	For meat for people	4	4	4	4	4	4|3|2|1|5	Farmers cannot keep those cows so it makes send to sell									Take the horns off	4	4	4	4	4	5	1|2|3|4|5|6	Farmers should deal with cows how they see best fits their farms and animals
	696	us	583	1	They slotter them. Or they take them to a slotter house.	6	4	7	1	1	4|1|5|2|3	I do not belive in plant based foods or drinks. I believe that there is nothing wrong with the way farmers do their jobs it has worked for 1000s of years dont mess with it now									Farmers usually shave them down.	3	1	7	1	1	3	1|2|3|4|5|6	Leave farmers alome. We do not need plant based foods.	They keep their cows in a field to graze.	4	7	4	1	1	4|1|3|2|5	Again this way has worked for years dont mess with it now.	6	6	6	6	6	6	6	6	5	6	6	6
	697	us	95	1																	they have them removed	4	3	3	4	4	4	1|2|3|4|5|6	I am not sure about this procedure at all
	698	us	2370	1									I can only guess that they are taken away from mother, then either raised to breed or served as veal cutlet.	3	1	4	3	1	2|5|4|3|1	Hormones can not be good, its enough crap in our food already. We still need the cattle, but the modifications is what I would have trouble with. You can only do so much to nature before the government has us eating whatever they can produce	Either cut them off, or isolate.	6	2	1	4	1	3	1|2|3|4|5|6	Making too many changes in what we are digesting.	In giant barns, where they have them lined up with milking machines at their side.	7	6	7	4	1	2|4|5|1|3	Some questions has changed, but a stress less environment would help the cows to process naturally, a better quality of milk	3	1	6	2	3	2	6	5	1	5	6	6
	699	us	428	1	They probably butcher them.	6	1	6	1	1	2|5|1|3|4	Hey, its nature. I like veal. We need beef.									I didn't think female cows had horns, jus the steers.	6	1	5	1	1	3	1|2|3|4|5|6	Interesting information. Had no idea cows had a horn problem.	I think it is mixed. Some let their cows graze and other feed them in stalls.	4	7	7	1	1	2|5|1|3|4	f course, its better that they graze. Farmers cannot stop keeping cows. Cows are a needed source of dairy products.	6	4	5	5	5	6	5	3	5	6	4	3
	700	us	279	1									Let them be with mom until it gets older	1	1	7	1	1	1|2|3|4|5	Who is sponsoring this? PETA????	Hire a vet who can cut them off	1	4	4	1	1	3	1|2|3|4|5|6	Don't like the burning off part.	Some let them run around the farm so they can eat grass and they go inside the barn where they are milked	7	7	7	1	1	5|1|3|4|2	I rather drink cow milk than plant milk	2	2	4	2	2	2	2	2	2	4	4	4
	701	us	491	1	I am not sure.	1	1	1	4	1	4|2|3|1|5	I don't drink milk or eat beef or veal.									I am not sure.	1	4	7	4	1	3	1|2|3|4|5|6	It sounds more humane to treat the cows with respect.	It depends on the farmers. Some kept the cows in a barn and others let them roam free.	3	6	7	4	1	4|3|5|1|2	Cows need a little respect.	5	5	5	5	5	5	5	4	3	5	6	6
	702	us	744	1									They raise them until they are of sufficient size to be sold either as meat or to other farmers. In some cases younger ones could be sold as veal	2	1	7	1	1	3|4|1|5|2	Cows should consume milk from their mothers, which is healthier both for the animal and the consumer of the meat	I was not aware of this. I would assume that some farmers would file down or remove the horns. Others might allow for more space between the animals and provide farm workers with protective equipment.	2	2	7	1	1	3	1|2|3|4|5|6	The cattle should be left in a natural state if possible as long as it does not injure the workers	Farmers with small family farms usually let their cattle roam on pastures, and also provide them shelter in barns. Large agri-businesses often keep them indoors most of the time , sometimes in cramped quarters.	4	7	7	2	1	4|5|3|2|1	Animals should be treated humanely, not only for the sake of the animal, but for the quality of meat they produce.	5	6	6	4	6	4	6	4	3	6	4	6
	703	us	1648	1									keep or sale	7	2	4	1	1	3|2|1|4|5	country way of life	cut off horns	7	1	7	1	1	3	1|2|3|4|5|6	just country life	kept on pasture	2	1	7	1	1	1|3|2|5|4	silly to think of no cows	3	3	3	3	6	6	6	6	6	4	1	6
0	704	us	289	1									none	4	3	3	3	4	1|3|4|2|5	none	i dont know	3	3	5	5	5	3	1|2|3|4|5|6	i dont know	They are kept inside a barn or on pasture	3	5	4	4	5	4|5|2|3|1	i dont know	3	2	2	3	3	4	2	3	4	3	3	4
	705	us	81	1																	Nope	7	7	7	7	7	7	1|2|3|4|5|6	Nope	I have no idea	7	7	7	7	7	4|5|3|2|1	Nope
	706	us	500	1	They sale for other uses	4	1	7	1	1	1|2|4|3|5	I prefer tradition									Keep them separated.	1	1	7	1	1	3	1|2|3|4|5|6	I don't understand separating not being a options	I see cows in a pasture	4	7	7	1	1	4|3|2|5|1	I prefer the natural approach use in the past	6	6	6	6	6	6	6	6	6	6	3	6
	707	us	716	1	They send them to be killed for meat	1	1	1	7	4	5|4|2|1|3	I am vegan. There is no need for animal meat or dairy Protein can be found in plant based products.									They cut off and sand down horns	1	1	4	7	4	3	1|2|3|4|5|6	Using hot irons on cows or genetically altering them is animal cruelty. Plant based protein and milk should be used.	They are kept in small space barns.	1	4	4	7	4	5|2|4|3|1	Cow milk is not necessary product. Cows need to walk and graze outside.	5	6	5	6	5	6	4	3	3	5	6	6
	708	us	1314	1									Sold, usually for slaughter, like the offspring of millions of beef cattle	4	4	4	1	1	3|5|4|2|1	Milk is a healthy and beneficial agricultural product. Be thankful for it; many people around the world are starving.	The process is called dehorning, and is a procedure that removes the horns and the pathogenic tissue from which the horn grows. It is a bloody process.	4	7	4	1	1	3	1|2|3|4|5|6	I do not know any farmers who still reborn their cattle. It is easy to crossbreed horned and uninformed breeds in a process of artificial selection to create new breeds that retain superior traits (such as high milk production) while eliminating undesirable ones.	Most employ BOTH methods -- posturing animals when grass grows in Warner months, but feeding hay in colder months when grasses become dormant.	4	1	7	1	1	4|5|3|2|1	Wouldn't you rather eat sweet, fresh green grass?	5	2	6	4	5	5	4	1	1	3	2	6
	709	us	422	1									raise them then sell them	2	1	4	1	1	1|2|4|3|5	if you like almond juice drink it, if you like milk drink it	i think they normally cut them off	4	1	6	1	1	3	1|2|3|4|5|6	i like milk, i also know some farmers, the ones i know are good farmers	a large portion have fields they are in	4	4	7	3	3	3|1|5|4|2	the gate thing is pretty different to me	6	6	6	6	6	6	6	6	3	6	6	5
	710	us	142	1	The Who and what	3	2	3	2	3	1|2|3|4|5	Itâ€™s the The where abouts									The way of it	4	3	1	3	2	3	1|2|3|4|5|6	Itâ€™s ok	The way of it all	4	2	3	2	3	3|5|4|2|1	HThe way	2	2	3	2	3	3	4	2	2	1	4	3
	711	us	826	1	An outstanding male would be allowed to mature into a bull for breeding purposes. Other males & unwanted females are sold to be slaughtered, I would imagine.	5	4	7	4	1	3|4|5|1|2	If the animals arenâ€™t used for food, what then are we to do with them? I donâ€™t believe in going totally meatless, but I do support a reduction in the amount of production that could be attainable through alternative products, keeping in mind just how much dairy cattle contribute to gaseous emissions to our atmosphere.									I believe they take care of this when the calves are young. I donâ€™t think the cows necessarily miss them.	4	3	4	2	2	3	1|2|3|4|5|6	I have no problem with removing the ear buds at an early age to prevent injury. Providing a safe environment just to leave horns on probably wouldnâ€™t be cost effective.	I believe most are kept in a very controlled environment in barns.	4	5	5	3	3	1|3|5|2|4	A choice for the cattle might be nice, but farmers might feel theyâ€™ve lost control of their program. Conversion to plant or yeast based products is something I favor, but not 100%.	5	5	5	5	5	5	4	3	3	5	6	5
	712	us	31	1																	The first one was the same as a teenager who was in	3	3	3	4	3	5	1|2|3|4|5|6	The price is the 6666
	713	us	35	1																	Not sure about it	7	7	7	7	7	7	1|2|3|4|5|6	I love farmers
	714	us	649	1									Do not know	4	1	4	2	1	3|1|4|5|2	I do not support plant based milk	I do not know	4	4	4	1	1	3	1|2|3|4|5|6	Do not support plant based milk	In the pasture	4	4	6	1	1	1|3|2|4|5	Do not support plant based milk	5	5	5	5	5	5	5	4	5	6	6	1
	715	us	115	1									Nothing	1	1	1	1	1	2|4|1|3|5	None	None	7	7	7	7	7	7	1|2|3|4|5|6	None	None	7	7	7	7	7	2|3|5|4|1	None
	716	us	155	1									Not sure	6	4	5	5	6	2|4|5|1|3	Not sure	I dont know	6	5	6	6	6	3	1|2|3|4|5|6	Not sure	Dont know	6	6	6	5	5	3|5|2|1|4	Not sure	3	3	3	3	3	4	3	3	3	5	4	4
	717	us	682	1									They either raise the, sell them, or butcher them!	5	1	7	1	1	4|1|5|3|2	Again what explanations?????? I just answered your questions??	cows do not have horns, only bulls have horns, and they do not give milk!	1	7	1	1	1	3	1|2|3|4|5|6	Explain what?? I just answered your questions???????	Some do one and some do the other! Usually bigger outfits keep them in a barn!	1	7	7	1	1	3|1|2|4|5	Again what needs explaining, I just answered your questions!	5	5	5	5	4	5	2	5	1	5	6	1
	718	us	133	1																	I think they file down the horns so they wont harm anybody. It doesnt hurt the animal.	6	5	4	5	6	5	1|2|3|4|5|6	Farmers do the right thing to the cows horns.	They keep them well maintained in barns. They feed they hay and give them water.	6	3	5	4	5	3|2|5|1|4	I feel farmers do a good job of maintaining their cows and harvesting their milk.
	719	us	113	1									Ns love Jill	5	1	4	1	4	5|3|2|4|1	Na i hate milk. I'm lactose intolerant	blah	7	5	4	5	5	2	1|2|3|4|5|6	Nq
	720	us	228	1									Who cares how they deal with this	5	1	1	1	1	5|2|1|3|4	who cares	I assume that they cut off the horns but I didn't know that dairy cows had horns so don't really know.	1	7	7	1	1	3	1|2|3|4|5|6	Have never thought about this	I assume they keep them in pastures and feed them addiitonal grains and grass	1	4	7	1	1	1|3|5|4|2	Never thought about ths befre	1	1	1	1	1	1	1	1	1	1	1	6
	721	us	339	1	they rip the child away from the mother. that is awful and i donâ€™t support that.	2	6	6	5	6	5|4|1|2|3	i donâ€™t like the idea of ripping away the child from the mother. that is horrible									i think they would cut them off. i wasnâ€™t aware they have horns	2	5	6	6	6	3	1|2|3|4|5|6	i donâ€™t want to harm the cows. there needs to be a better way	i believe farmers leave them in small cages. that is a problem	2	6	5	2	5	1|2|4|3|5	i donâ€™t want cows in small cages. they need more room to roam	3	3	4	3	5	5	4	3	5	2	3	5
	722	us	154	1									ok	1	5	3	4	1	4|3|5|1|2	ok	idek	5	7	5	5	6	3	1|2|3|4|5|6	no	ok	2	1	1	2	7	1|4|2|3|5	no	4	4	2	5	2	5	4	2	1	4	6	4
	723	us	284	1	They kill them for meat	1	7	7	3	4	3|2|5|1|4	I donâ€™t not approve of killings animals									N/A	4	4	4	5	4	4	1|2|3|4|5|6	N/A	Iâ€™m not sure Iâ€™m grass feild	4	4	4	4	4	5|3|1|2|4	N/A
	724	us	308	1									they feed them and let them run around a grow	5	4	3	4	5	2|4|1|5|3	i dont really care what they do to get milk	cut them so they cant hurt other cows	4	4	5	5	3	3	1|2|3|4|5|6	i dont care what they do with cows	both depending on the situation	4	4	4	3	5	3|4|2|5|1	i domt care what they do woth the cows	3	3	4	4	2	3	4	2	3	4	2	4
	725	us	439	1	They kill them.	6	7	5	5	1	2|5|4|1|3	All of the responses made sense.									If they develop horns, they shorten or remove them.	4	5	7	4	1	3	1|2|3|4|5|6	I just went with my gut feeling.	Farmers keep them in both places depending on how the farmer prefers to raise them.	7	4	6	5	1	1|2|5|4|3	Farmers choose where they want to keep their cows and have them produce milk based off of the growing trends in the consumerâ€™s world.	5	6	5	6	5	5	6	5	5	5	3	5
	726	us	310	1									They let them grow	1	1	5	1	1	2|5|4|1|3	The calf should stay with the mother	They remove the horns	2	2	5	1	1	3	1|2|3|4|5|6	I donâ€™t think the horns should be removed	On pasture	2	5	6	1	1	3|1|2|5|4	I think farmers should be humane but milk should be produced by cows	5	5	5	5	5	5	2	5	5	5	5	5
	727	us	65	1																	keep them with best mayes	4	4	4	4	4	4	1|2|3|4|5|6	not much	in the farms	4	4	5	4	4	1|5|4|3|2	not much input
	728	us	270	1	They would either sell them to other farmers or kill them for their meat	4	5	6	5	3	2|1|4|5|3	I. Relieve everything above because you donâ€™t want a overload of animals at the farm									They would wear gloves maybe	5	4	5	6	4	3	1|2|3|4|5|6	Itâ€™s not cruel how they are doing it because the cows are not getting hurt in the process	They would keep them outside in the grass so they can graze	6	5	6	3	5	5|1|2|3|4	I understand the farmer so the cow can provide more milk and stay hydrated and feed	4	4	4	3	5	4	2	3	3	5	6	6
	729	us	382	1									I think that the farmers provide as much care as possible to the calves. They need them to be healthy so that they can produce an abundant supply of milk.	2	2	4	7	7	2|1|3|5|4	I prefer to purchase plant-based milk because I prefer the taste but I didnâ€™t know how sad the dairy industry is.	I think that this is dangerous because since the cows are more likely to be dangerous, the workers are more tough when dealing with the cows.	1	1	1	7	6	3	1|2|3|4|5|6	I donâ€™t think anything should be done to modify the cows development of horns.	I think that these farmers probably take better care of their cows because they are feeding them better food.	1	4	7	7	7	3|4|5|1|2	I think that cows should have the freedom to choose whether or not they want to be inside or outside to freely roam.	5	5	4	4	5	4	4	4	4	6	6	6
	730	us	225	1									not sure	3	3	3	3	2	1|5|2|4|3	I do not know much about the topic	i do not know	1	1	1	1	1	1	1|2|3|4|5|6	it is inhumane	not sure	4	4	3	4	4	5|3|4|2|1	none
	731	us	296	1	Not sure how	1	3	3	6	5	4|3|2|1|5	I donâ€™t like to hear anyone harming animals									Not sure what they do	1	2	4	5	4	3	1|2|3|4|5|6	I donâ€™t like anything bad about animals	Not sure	4	4	4	4	4	3|1|4|2|5	Not sure how I feel	6	5	5	3	3	4	4	5	3	6	6	6
	732	us	237	1	They might take them to the slaughterhouse... but I like to think they just sell them to other farmers that need cows to mate.	5	4	4	4	5	3|4|2|5|1	I don't know how to really feel honestly, I like to drink milk and eat beef so...									They probably cut off their horns	2	2	1	2	1	2	1|2|3|4|5|6	I know killing them for beef is horrible but torturing is dang near worse
0	733	us	304	1	no	4	5	5	4	4	1|3|5|2|4	No									Trim	5	2	4	3	4	3	1|2|3|4|5|6	no	In barns	5	4	5	4	2	5|4|3|2|1	No	5	6	5	5	6	5	5	4	5	6	5	5
	734	us	325	1									raise well	4	4	4	4	4	4|5|3|2|1	we all have to change the system	same as above	4	3	4	3	3	3	1|2|3|4|5|6	none	same as above	4	4	4	4	4	3|5|4|1|2	change	5	5	5	5	5	5	5	5	5	5	5	5
	735	us	788	1	They will sell them to other farmers if possible. If they can't sell them they will send them to a slaughter house.	4	1	4	3	1	4|5|3|2|1	Farmers need to make a living. The best thing that farmers can do is feed their cattle grass or hay and not use GMO.									The farmer will have the horns removed. By not removing the horns someone can get hurt.	4	1	4	1	1	3	1|2|3|4|5|6	Farmers need cows to produce milk for customers. If necessary the horns should be removed for safety purposes. GMO is not an acceptable process.	Farmers usually keep their cattle outdoors when the weather permits. During bad weather the cows are kept in the barn most of the time.	4	7	7	1	1	3|1|4|5|2	Cows should be fed grass or hay. Farmers should not use anything artificial things llke GMO.	5	6	5	5	5	6	5	4	5	6	5	3
	736	us	253	1									they usually wrangle them together	6	6	7	5	6	2|4|5|3|1	I think that its important because of the way that cows are grown	they normally just deal with the issues	6	6	5	5	6	3	1|2|3|4|5|6	its important to have these cows	the milk them	6	5	6	6	7	4|2|3|5|1	I am all for the cows being able to fend for themselves in those terms	5	5	5	6	5	4	4	4	5	5	5	5
	737	us	118	1																	Pasturiz	4	5	4	5	4	5	1|2|3|4|5|6	Time	Both till time for milking	4	4	4	5	5	3|4|2|5|1	Time
	738	us	347	1									if it's a female it becomes a milk cow if it's male it becomes veal.	2	1	4	4	1	2|4|3|5|1	I know it's not right to separate the animals from their mothers right after birth, I think they should be in a different setting to allow them to raise the calf.	I didn't know they had horns, so I'm assuming they cut them off.	1	1	4	3	1	3	1|2|3|4|5|6	There has got to be a more humane way to deal with this issue.	inside in stalls or barns	3	6	6	3	1	3|4|5|1|2	A cow should have access to the outdoors I think the animals will be happier and healthier that way.	5	5	4	5	5	5	4	4	5	6	5	6
	739	us	139	1																	Milk is one of the most popular items in a supermarket. ... One theory is that stores want you to walk further through the aisles so you'll buy more stuff. ... MICHAEL POLLAN: I get a local milk called san benois which is not ... If hiding the stuff people want in the back of your store was really a good business ..	7	6	6	7	6	5	1|2|3|4|5|6	Recommended approach. Asking for a refund is often a sign that the customer feels like they haven't gotten value from your product. If you can acknowledge and ...
	740	us	419	1	I think they probably either send them somewhere else for meat processing or maybe they just slaughter them	4	4	4	4	2	4|5|1|3|2	I think it is sad that some dairy cows are no longer needed and have to be slaughtered, but sometimes it is necessary									I am not not sure. They probably keep the cows isolated and make sure not too many people go near them	4	4	4	4	2	3	1|2|3|4|5|6	I think farmers just need to focus on how they are managing the cows	I think most farmers normally keep them on a pasture	4	4	6	3	2	5|2|4|3|1	I think cows should be allowed to be out on a pasture and not in a barn	4	4	4	3	4	4	4	4	4	5	5	4
	741	us	430	1									I think that they usually raise the calves. It would make the most sense, because it would allow them to maintain their cattle population.	3	2	4	5	5	5|2|3|4|1	I think the separating of the calf and the cow is somewhat cruel.	I'm not sure. I would assume that they would blunt the horns somehow.	1	4	6	4	4	3	1|2|3|4|5|6	I think the burning of the horn bud is cruel and unnecessary.	I think they are usually kept in a barn.	2	6	6	4	4	1|2|3|4|5	I think letting the cows choose where they want to go is the most humane method.	6	6	6	5	5	6	3	2	1	6	6	3
	742	us	988	1	Used as veal or beef. This would be my assumption	5	1	5	2	1	5|4|2|3|1	Selling extra caves would provided farmers without dairy cow, to provide their supply of milk.									unknown. Have seen dairy cattle with boobed tails, but never noted any horns,	4	2	7	2	1	3	1|2|3|4|5|6	Tried some of available nondairy milk and it is ok sometimes. Some other "milk" taste terrible and not dairy ice cream is just not worth it. Sherbets can substitute but have too much sugar, and allergic to the man made variety. And don't make good sundaes.	I purchase grass fed organic milk only.	3	5	6	2	1	1|2|4|5|3	I only buy organic grass fed milk.	2	6	5	6	6	6	6	2	1	5	5	1
	743	us	524	1	Killed for food.	5	3	6	6	6	1|2|4|5|3	I agree with saving as many lives as possible, cow, human, black, white, rooster, mouse! Doesnâ€™t matter what you look like									Cut them off	3	2	5	5	6	6	1|2|3|4|5|6	Again, I donâ€™t think any person or animal OR any LIVING BEING should be tortured.	In very VERY small cages	3	6	6	6	6	4|2|3|1|5	As long as they produce something We can live on. If not we might as well jump off a cliff because, what are we going to eat to live????
	744	us	697	1									I do not know, but would like to. Could they possibly being used for meat?	2	4	4	2	2	1|2|5|3|4	Still not sure if cowless milk is a good idea - maybe for people that can't tolerate the milk. For the other options, I have a hard time choosing which I think is most humane.	I have no idea. Again, I've never seen or heard anything about this issue.	4	2	7	2	2	3	1|2|3|4|5|6	Not ready to accept plant based milk at this point - possibly in the future. I prefer to think of cows not being modified by loss of horns, particularly if it causes pain.	I'm really not sure which process is mostly used. Haven't read or heard anything about it. Hopefully they are kept in a pasture.	3	5	5	3	1	1|2|3|4|5	I don't know that 'imitation' milk is a good replacement for cow's milk. Would have to see and read information on that. Possibly it might be useful for those people who cannot tolerate cow's milk.	4	4	6	3	4	5	4	5	1	5	6	2
	745	us	507	1	I have no idea what farmers do when they have excess calves that are not needed on the farm. I feel like some farmers may end up killing the calves, but I honestly don't know.	3	1	7	7	3	5|3|1|2|4	I am a meat eater, but don't really like to think about what farmers have to do with cows in order to make my meal. I don't really know how to answer the above questions because I feel guilty for consuming meat.									I do not know how farmers deal with the issue of dairy cows having horns that can injure the farm workers or other cows.	1	1	7	7	3	3	1|2|3|4|5|6	I do not believe farmers should be burning cows' horns so that they cannot fully develop. That seems quite painful and isn't something I support.	I believe farmers keep their cows in barns and outdoors so that they can roam freely.	7	7	7	7	3	4|3|1|5|2	I believe farmers should do what's in the best interest of the cows. Giving them the option of choosing between whether to stay indoors in a barn or letting them roam outside is great. I want all cows to be treated with respect and dignity. I'm not sure how I feel about farmers using cowless milk because I'm not educated enough on if this method is considered healthy or not.	6	1	6	6	6	6	1	6	1	6	6	6
	746	us	87	1	No idea	5	5	5	5	5	1|5|3|2|4	Great									Interested to know more	6	6	6	5	6	6	1|2|3|4|5|6	Interested to know more	Interested to know more	5	5	5	5	6	4|2|1|3|5	Interested to know more
	747	us	463	1	They kill them?	1	2	6	7	5	4|3|1|2|5	It's better to let the cow be with their calves.									Maybe they wear protective gear and are gentle with the cows	1	2	3	7	3	3	1|2|3|4|5|6	Plant-based milk is the way to go!!	feeding it	1	2	4	7	4	3|4|1|2|5	It's sad!	5	5	5	6	5	6	5	5	5	5	6	6
	748	us	421	1	None	6	6	6	6	5	3|2|5|4|1	Kone									None	6	4	4	3	6	5	1|2|3|4|5|6	None	I love milk ad Well as my son	5	3	4	5	4	4|1|3|5|2	None
	749	us	566	1									To the best of my knowledge, once the calves are born, they are separated from their mothers and fed food until they get bigger. They are then forced to breed and give birth to their own calves.	1	1	1	7	7	5|2|4|3|1	I don't think cows or calves should be forced into breeding or milking. It's cruel.	To the best of my knowledge, the horns are cut down in order to avoid injury to other cows and farm workers.	1	1	7	7	7	3	1|2|3|4|5|6	I think it is best if we leave the horns. It's cruel to hurt them just so workers can be comfortable and profit off of them.	To the best of my knowledge, cows are kept in barns and fed until they are ready to be milked.	2	7	7	7	7	4|3|1|5|2	Why must cows be caged and exploited?	5	5	5	5	5	5	5	4	1	5	5	6
	750	us	636	1	They sell them to other dairy farmers, butcher them for veal, or raise them for beef.	6	6	3	1	1	3|1|5|2|4	I am opposed to plant based milk. I don't like the taste and feel they are not as good for the body as natural milk. I enjoy eating beef and feel cows are a part of the food chain.									Never thought about it but i would think the horns would be removed.	5	5	6	1	1	3	1|2|3|4|5|6	dairy milk is the best	Both, large dairy farms probably feed their cows grass and feeds, but I remember my uncle's dairy farm and he put them out to pasture and they were brought in at night and put back out after morning milking. Of course being on the east coast, they were kept in the barn all winter and feed the corn he grew and stored for winter feed.	6	1	6	1	1	1|3|4|2|5	I strongly prefer dairy milk. That's what cows are for.	4	5	6	5	4	5	5	3	5	4	5	6
	751	us	268	1									Feed them and keep them healthy.	4	5	5	1	4	5|2|3|4|1	I don't really have concerns about cows. They are for eating.	Sometimes they cut them off.	5	3	4	4	5	5	1|2|3|4|5|6	Everything is going good.	They keep them in good health.	6	7	7	6	3	5|1|3|2|4	It's good that they don't torture them.
	752	us	518	1									Raise them for future milk production	5	4	4	2	3	2|4|3|5|1	If this is how it has been done for years I donâ€™t see a need to change it	I would think they trim them down or have a distanced way of milking them so they do not get injured	2	4	5	3	3	3	1|2|3|4|5|6	I donâ€™t think they should be harmed but instead we adjust the way we handle them	Inside barns I would think as it is more difficult for free roam areas now a days with how urbanized everything is	5	6	4	3	4	3|4|1|2|5	I support utilizing natural animal byproducts and think it would be neat to allow a gate so they can roam where they want when they want	4	4	4	4	4	4	3	4	4	4	2	4
	753	us	647	1	I don't really know	5	1	6	4	1	5|1|3|4|2	I don't really know									I don't really know	4	1	1	4	1	3	1|2|3|4|5|6	I don't really know	I don't really know	4	4	2	4	1	2|1|3|5|4	I don't really know	4	5	3	4	5	6	3	4	5	5	4	4
	754	us	275	1	Unsure really	5	6	7	5	7	3|1|2|4|5	Unsure of what									They saw down their hirns	7	2	7	7	6	3	1|2|3|4|5|6	Unsure of what really	Fed in a barn	7	1	1	7	7	1|3|2|5|4	Unsure of what really happened	6	5	4	6	6	5	4	6	4	6	6	6
	755	us	407	1									A farmer could raise the calf for future use. He could sell it to a meat company for veal.	5	1	5	4	1	5|3|2|1|4	I don't have an issue with eating meat and I also believe farmers should be autonomous in their decisions as to how they should farm.	I don't know how they deal with this situation.	3	1	5	1	1	3	1|2|3|4|5|6	I don't agree with injuring the cows but do the horns have pain sensors? I would need to know if they do to have a more informed opinion.	Some farmers keep the cows in barns and others put them out to pasture.	5	6	5	1	1	5|1|4|2|3	I believe pasturing is a better option but again, I believe the farmers should have autonomy in how the practice.	5	4	6	6	5	6	4	4	4	5	4	6
	756	us	691	1	I have no Idea, but maybe they send them to the slaughter house.	2	2	5	5	2	2|5|3|4|1	Should not slaughter the calfâ€™s, stop breeding the cow.									No nothing about farming. But they should be safe while dealing with the cows.	6	6	5	6	2	3	1|2|3|4|5|6	No opinion.	Not that I am aware of.	5	6	5	2	2	3|2|1|5|4	Donâ€™t like the idea of plant based milk.	6	5	5	6	5	6	5	5	5	1	5	6
	757	us	177	1									They breed	5	3	4	4	3	4|1|5|3|2	Nothing in particular. I'm not a farmer	That separate	5	5	4	2	4	3	1|2|3|4|5|6	Nothing in particular I'm blot a earner	That separate on to different casualties	4	5	3	6	4	4|5|3|2|1	No particular raining	2	4	3	3	2	3	3	2	3	3	4	5
0	758	us	640	1	Take to a slaughter house	1	7	7	7	4	5|1|4|2|3	Nothing									Leave the cows alone	1	7	7	1	4	3	1|2|3|4|5|6	Nothing	In the pastures	1	7	7	7	7	1|4|2|3|5	Nothing	6	5	6	6	6	6	6	6	3	6	6	6
	759	us	430	1									Keep them separate from the other cow	7	7	7	7	7	1|5|4|2|3	Nothing	I'm not sure but probably cut off the horns	1	4	7	7	7	3	1|2|3|4|5|6	It is much safer	Not sure	7	7	7	7	7	5|1|2|3|4	None	5	4	5	5	5	5	5	5	5	6	6	6
0	760	us	276	1									Farmers earn money from their poultry	6	6	7	5	5	3|4|2|5|1	It is good and lovely	It promise to provide my best answer	7	6	6	7	5	3	1|2|3|4|5|6	Everyone has their desire	They farm it very well and able them to feed well	6	5	6	7	5	4|1|3|2|5	Cow milk has always been the best	5	4	4	5	6	4	5	5	4	5	6	4
	761	us	596	1									THEY EITHER KEEP THEM OR THEY GO TO SLAUGHTER HOUSE THEY MITE KEEP THEM FOR BREEDING PURPOSES ONLY	1	1	7	1	1	1|4|3|5|2	I THINK COWS SHOULD PRODUCE NATURALLY WITHOUT INTERFERENCE FOR CONVENIENCE TO PEOPLE AND COWS AND BABIES SHOULD STAY TOGATHER BECASUE THATIS THE WAY NATURE IS MENT TO BE	THEY USUALLY REMOVE THE HORNS IN SOME WAY SOMETIMES THEY MIGHT JUST FILE THEN HORNS DOWN TO PREVENT OTHER ANIMALS FROM GETTING HURT	1	1	7	1	1	3	1|2|3|4|5|6	HORNS ARE THRE FOR THE COWS TO PROTECT THEM SELVES WHEN NEEDED SO THEY SHOUD STAY INTACT COWS DONT BE TO BE GENITICALLY MODIFIED BECASUE THAT IS NOT NATURAL	I THINK MOST FARMERS KEEP THEM IN A PASTURE. KEEPING THEM IN A BARN ALL THE TIME IS CRUEL	1	7	7	1	1	3|4|5|1|2	COMPUTERIZED GATE IS A GREAT IDEAL BEST OF BOTH WORLDS NAD THEY HAVE A OPTION OF WHERE THEY NEED TO BE FARMERS NEED COWS BECASUE HUMANS NEED NATURALMILK AT LEAST SOME OF THE TIME AND COWS WOULD DIE EARLER DUE TO NOT BEING MILKED AS MUCH	6	6	6	6	6	6	6	6	6	6	6	6
	762	us	678	1	I'm not sure of what they do, but I assume they send them off to be slaughtered.	4	1	5	4	1	4|5|1|2|3	I know there is a need for beef and for milk so I support farmers selling calves for slaughter. I don't believe in playing God and bbn using genetically modified products.									I don't know for sure since I do not work in this industry, but I believe they remove their horns.	7	1	7	4	1	3	1|2|3|4|5|6	I support farmers stopping the cows from growing horns but I do not support genetic modification.	I think they normally keep cows in the pasture.	7	7	7	4	1	4|5|2|3|1	I support both barn kept and pasture kept cows, but I do not support genetic modification.	5	6	6	5	4	5	6	5	6	6	5	3
	763	us	262	1																	i don't know	4	4	4	4	4	4	1|2|3|4|5|6	i don't know	not sure i havn't never thought about it	4	4	4	4	4	2|5|3|4|1	not sure don't know much about it
	764	us	1170	1									no ideal	1	1	7	1	1	1|5|2|4|3	natural is best	dehorn	1	1	7	1	1	3	1|2|3|4|5|6	leave natural as is	on a farm free roaming	5	7	7	1	1	3|5|4|2|1	natural i agree with	6	6	6	6	6	6	6	6	6	6	6	5
	765	us	386	1									Make veal	1	7	7	7	1	5|1|4|2|3	I think milk is an important part of diet	Cut them off	3	7	7	1	1	3	1|2|3|4|5|6	I want my m ilk	Pasture	2	7	7	1	1	1|5|3|4|2	Let the cows choose	6	5	5	6	5	6	6	6	1	5	5	6
	766	us	469	1									AFTER BIRTH THEY TAKE THEM INTO A STALL ALONG WITH MAMA AND PLUG STUFF ON THEIR NIPLES TO DRAIN MILK. AFTER FEEDING THEM FOR A WHILE ON A DAILY BASES	4	2	5	1	4	2|4|3|5|1	I CANNOT EXPLAIN BECAUSE I AM NOT A FARMER AND DO NOT KNOW ANYTHING ABOUT THIS ISSUE.	HAVE NO IDEA I DO NOT WORK OR LIVE ON A FARM??? YOU TELL ME???	7	6	3	3	3	3	1|2|3|4|5|6	NO SPECIAL REASON JUST WRITING	BY KEEPING IN A PASTURE OR A FARM. MOST OF THE TIME THEY RAISE THEM FOR MILK OR FOR BEEF	2	4	5	3	5	2|5|4|3|1	SHOULD BE KEEP OUTSIDE EXCEPT IN COLD WEATHER TO GRAZE	3	4	4	4	5	4	4	4	5	6	6	6
	767	us	142	1									They are very gentle with the cows. Not violent	6	1	6	7	7	3|4|1|2|5	I think it would best to treat them humanely	They realize they are animals and should be safe	6	4	5	5	6	5	1|2|3|4|5|6	I would agree in humanely processing
	768	us	624	1	Sometimes yhey keep or someti.es they dell	4	3	4	5	3	1|5|2|4|3	Donot really know									Trimk the horns	6	6	5	5	3	3	1|2|3|4|5|6	Donot know	Feed in barn	3	4	4	3	3	5|4|1|3|2	Donot really know	4	4	5	5	5	5	5	4	4	5	5	4
	769	us	694	1									I suppose they raise them	5	1	6	1	1	4|3|5|1|2	I am against genetically modified foods	Wear protection and use prodders	5	3	6	1	1	3	1|2|3|4|5|6	I dont want genetically modified foods	In field to pasture	3	5	6	1	2	3|2|5|1|4	I think the cows should be free to roam	1	1	5	1	5	3	5	2	5	5	6	6
	770	us	121	1									Gave me a min to talk to my mom and she is a very good at this point I don't know how to explain it but I know that you are in a few minutes and	4	5	6	2	2	1|2|4|3|5	Canada and I have to get a new one and I don't have a car but it's not a good time for you to	Did you get the money to be made it more but you know what I	5	2	6	2	6	2	1|2|3|4|5|6	Cards to be a little bit and then I just have to get a room for the night but it is not a big deal	Dated for the last night but it was not a good day to come in and get some more of that just ends in a	5	2	5	6	2	3|2|1|4|5	Faced with the new to me and I told her to call her back
	771	us	265	1																	I am not sure what to say here to be honest other than the fact that this is not okay and great sir.	6	4	7	6	6	6	1|2|3|4|5|6	This is the best life in the world to be honest with you actually speaking sir thank god now please welcome okay	okay this is so hard for me to now tell exactly why okay thank you very much easy and quickly	6	7	4	3	4	5|1|4|2|3	no feelings through paintings this is so girly okay so pathetic and cool well all right now sir
	772	us	295	1									Some of them are raised and kept by the farmer. Some are sent to Market	1	1	7	1	1	5|1|4|2|3	Trying to make you understand that I don't want fake food of any kind	I have no idea. I was raised in the country that don't know anything about cows	1	1	4	1	1	3	1|2|3|4|5|6	I want the real thing. If I want to drink milk, other than some almond milk occasionally, I won't cows milk not fake stuff	Cal should be kept in a pasture where they have free range of grasses and things that they need to eat	3	6	6	1	1	2|3|5|1|4	Once again, if I want cow's milk, I want cow's milk not fake something	5	5	5	4	5	4	5	5	6	5	6	6
	773	us	294	1									They get men and women cows to breed	7	7	1	7	7	3|4|1|2|5	We arent supposed to be eating or drinking cows	They try to get out the way if the cow does get mad	1	1	6	6	7	3	1|2|3|4|5|6	Leave the cows how they are born	In a barn and they eat the grass outside	1	6	7	5	6	2|3|5|4|1	Animals arent supposed to be kept up like this they are wild for a reason	6	6	6	6	5	6	6	6	6	6	4	6
	774	us	402	1									Raise the, to be milk cows so they can also produce milk	1	5	4	4	3	3|2|4|1|5	I donâ€™t really agree with any of these reasons. I think the cow should remain with the mother until ready to be weaned the raised as a milk cow	Take the horns off	1	2	7	3	2	3	1|2|3|4|5|6	I think the horns should remain on the cow and just try to reduce injury	I think most are kept on pasture because it costs less	5	7	7	3	3	4|3|2|5|1	I think cows should be given the choice to eat what they want	6	6	5	6	5	5	5	4	6	5	6	6
	775	us	250	1																	it is good	6	4	2	3	6	4	1|2|3|4|5|6	it is good	they keep them on a range farm to grow	2	5	4	6	6	4|1|3|2|5	it is good
	776	us	866	1	Probably butcher them in some gross cruel way. Hate farming. They are cruel to animals	1	1	2	3	3	3|5|4|2|1	Knew that's what they did. That's stupid that cause we have to eat animal get treated unfairly. The life cycle sucks and who invented that stupid pyramid.									Cut the horns off.	1	1	3	1	1	3	1|2|3|4|5|6	Don't support any of these. Chores should just be raised right. Quit altering it cloning or trying to copy cat a flavor or food or drink. Stop it	Kept in a pasture is how it usually is with a big tank for water, and the owner or ranchers drive up in the mornings and feed them by calling them with the truck horn	5	7	6	1	1	2|3|1|5|4	Want full potency of the milk. Don't want fake milk. Fake milk is okay but it's not for me	5	4	5	4	4	4	5	5	5	4	6	5
	777	us	552	1	I actually have no idea maybe For having babies	7	1	7	4	1	5|2|4|1|3	Seems like the most logical									Probably nothing	4	1	7	1	1	3	1|2|3|4|5|6	They make the most sense	In the open fields	1	7	7	1	1	5|4|2|3|1	MKe sense	4	4	4	5	5	4	3	4	4	5	4	4
	778	us	745	1	Use them for meat	1	1	4	6	1	5|1|3|2|4	I against GMOâ€™s altogether & only mildly support the othe alternatives									They get rid of the troublesome cows for slaughter	1	1	7	1	1	3	1|2|3|4|5|6	Do not believe in GMOâ€™s and the cows should be allowed to have horns naturally as they were born with	Not in barns for sure more out in the pasture	7	4	4	1	1	4|2|1|5|3	They keep cows in the pasture anyway	3	2	6	6	6	6	6	2	6	6	6	6
	779	us	529	1									The calves are birthed and taken from their mothers at a later time which they are bottle fed or simply weaned onto grass.	6	1	6	4	1	3|1|2|5|4	I believe that the method of weaning calves is best.	The horns are cut in order to protect the cattle and workers.	4	1	3	4	1	3	1|2|3|4|5|6	I am lactose intolerant but still support dairy cows.	Cows are kept in a pasture until it is time to bring them in for milking. Once they have been milked they are released into the field. They are fed grains and feed once a day and otherwise feed off the land.	3	1	7	4	1	3|4|5|1|2	I support free range cattle reading and providing shelter that is accessible during storms or extreme weather.	6	5	6	6	5	6	5	4	6	6	6	4
	780	us	855	1	They are either sold or slaughtered. I know a lot about farming from my family and surrounding community. This is what they do.	5	2	7	1	1	2|5|1|3|4	I don't support cowless milk. I do not support only plant based milk. We should have a choice.									By being on their guard and watching these cows. Some also cut their horns.	4	3	6	2	2	3	1|2|3|4|5|6	I understand why farmers burn the horns so I somewhat support that but I would strongly support a better way to keep the safety in place	They normally keep their cows inside a barn. I know a few who keep them in the pasture however. Like for instance my uncle used to keep them in a pasture but his neighbor up the road from him used to keep them in the barn. I also had my second farm job at a place that used to keep their cows in a barn and they milked and sold the cows milk.	7	7	5	2	2	1|2|5|4|3	I believe you shouldn't force a cow to do what it doesn't want to do but I also understand we use them for meat and milk.	5	5	4	5	3	6	5	4	3	6	5	1
	781	us	409	1	I do not know.	4	1	6	4	1	1|5|4|3|2	I don't believe in cowless milk or genetically modifying anything. I think the calves should be weaned and then raised for beef.									I have no idea how farmers deal with this issue because I am not a farmer and I have not done any research on this topic.	2	1	6	4	1	3	1|2|3|4|5|6	I do not support anything genetically modified. I also hate the idea of cowless milk. I would just support how farmers keep and manage their cattle.	I think they normally keep their cows inside a barn.	4	5	6	4	1	5|1|4|2|3	I don't believe in cowless milk. I think that is gross and not healthy. I think cows should be able to be kept outside on pasture.	4	5	6	5	6	5	5	5	6	5	5	6
0	782	us	653	1									sale it	5	4	5	4	4	2|5|3|4|1	the way it should be	dehorn the cows	4	4	4	4	4	3	1|2|3|4|5|6	the way i think	in the pasture	4	4	4	4	4	2|4|1|3|5	the way i think	4	4	5	5	5	5	4	4	5	4	4	5
	783	us	451	1									nothing comes to mind	2	2	2	3	3	2|3|5|1|4	nothing comes to mind	i dont know i cant think of any	1	1	4	7	6	3	1|2|3|4|5|6	i really dont know much about how farmers keep they cows	i dont know i dont know	7	6	5	6	6	1|4|2|5|3	i tried common sense in answering the questions	6	6	4	6	6	6	6	6	6	6	6	6
	784	us	790	1									They put them in pens by themselves so they can grow. They try to keep them isolated and happy.	7	7	7	7	7	4|2|3|1|5	Cows are only making more pollution and reducing our ecosystem. We need to find other ways then eating so much meat. Animals deserve to be happy too.	Keep the animals in small cages and by themselves. This prevents them from doing any damage to others.	1	1	1	7	7	3	1|2|3|4|5|6	These animals deserve fair treatment. Farmers need to start caring.	Seperate from the mother. They try to keep them isolated and happy.	7	7	7	7	7	1|5|2|3|4	These animals need to be outside and be happy. They should have as much freedom as us.	6	6	6	6	5	4	6	1	4	6	6	6
	785	us	344	1									They let the calves stay with the mothers	1	1	5	4	3	1|5|4|3|2	the cows should stay with their mothers	They let them keep their horns if they don't cause a problem. Or they might separate them.	2	1	7	4	1	3	1|2|3|4|5|6	Let the cows be free, they will be happier	They keep them on a farm and feed them grass.	2	2	7	5	1	2|1|4|5|3	I believe letting the cows rome from is best for them	6	6	6	6	6	6	6	6	6	6	6	6
	786	us	629	1	They sell for meat	7	4	7	5	3	1|4|5|3|2	We need more milk from cow too plant and genetics method can not serves all in terms of milk but we can choose wether to go for cow milk, plant or genetics milk it's our choice									Separations	6	4	4	5	4	4	1|2|3|4|5|6	Using hot iron is too mean they are always living things	Bother in the barn and pasture	6	4	5	4	4	5|3|1|2|4	It's the term of convenience farms should be given freedom to choose where it's easy for them to rare their cow but will support indoor
	787	us	1011	1	some may slaughter for themselves or they may sell them	4	1	7	1	1	1|4|3|5|2	I do not want plant based stuff i want real milk and beef									to my knowledge this is false i have not seen a female milk cow with horns but if so i imagine the farmer would have them cut off.	4	4	7	1	1	3	1|2|3|4|5|6	i would rather do different to keep from perhaps having a problem	in an open pasture brought in to milk but i imagine some are kept in a barn etc.	4	4	4	1	1	2|4|1|5|3	each farmer must do what works the best for him or her	4	4	4	4	4	4	4	4	4	6	6	3
	788	us	931	1									Allow for cow mating at frequent intervals	7	1	4	1	1	5|2|3|1|4	Keeping claves in stalls is the best way	Separate the horny cows from the others and make sure farm worked are well protected	5	7	7	3	1	3	1|2|3|4|5|6	I prefer cow milk to plant milk hence I donâ€™t support farmers shunning cows for plant milk	Keep them in a farm and take good care of them	6	7	7	1	1	3|1|5|4|2	I like when technology is used to solve everyday farming problems	5	5	5	5	5	5	5	5	5	6	6	6
	789	us	782	1	No sure	3	1	4	4	2	4|2|3|5|1	I don't know anything at all about farming but my answers are just the way I feel. I don't know which one is better it's just on an emotional feeling.									I don't know because I know nothing about farming	1	1	1	1	1	3	1|2|3|4|5|6	I don't support because I truly don't know which is the best way to handle. I'm not a farmer and don't know how to do anything regarding slaughtering cows etc.	They keep them in a field until ready for milkinh	4	3	5	1	1	1|4|5|3|2	I really don't know. You should have a answer I don't know	2	2	5	3	5	3	2	2	3	5	6	5
	790	us	1335	1	Kill them	1	1	4	1	1	2|5|3|1|4	Let them live n grow to produce milk									Keep the cows separated	1	1	7	1	1	3	1|2|3|4|5|6	I think milk should come from a cow naturally	Pasture	1	5	7	1	1	2|5|1|4|3	Cows should roam free as posdiblr	6	6	6	6	6	6	6	6	3	6	6	6
	791	us	380	1																	They can injure farmers but farmers deal with this by making cows indulge in some other work for example eating then at that time farmers put off milk.	5	5	4	5	4	6	1|2|3|4|5|6	Farmers are experience is enough	They used to keep cows in small house where all items which they eat is also available and the place where they is also made for each cow separately	4	6	6	5	6	5|4|1|2|3	Cows are kept in a small rooms and they eat a lot so that milk they give us will also be good
	792	us	1177	1									leave them in the feils	1	1	1	1	1	4|1|3|5|2	this is all new to me	cows do not have hprns	1	1	1	1	1	3	1|2|3|4|5|6	lhis is all wrong	out in a field	1	1	7	1	1	1|3|4|2|5	this is all wrong about cows	3	1	2	4	5	4	3	5	3	6	6	6
	793	us	1122	1	They either sell them or kill them.	6	1	6	1	1	2|1|4|3|5	Farmers should keep cows and sell the extra ones.									I have no idea how farmers deal with this. They probably file down their horns so they cant hurt or harm other cows or workers.	6	3	5	1	1	3	1|2|3|4|5|6	I don't think its good that farmers stop keeping cows. We need the milk and don't need genetically modified milk. I don't think it harms the cows to burn the horns to keep them from growing.	They keep them inside a fence.	6	4	6	1	1	3|4|5|1|2	Farmers should keep the cows outside and feed them grass land grass.	5	3	5	6	5	3	1	4	1	6	6	6
	794	us	691	1	They might sell them off to butchers to be used as beef.	7	6	3	4	1	1|2|3|5|4	Farmers should concentrate on a particular method of farming rather than having a divided attention.									The cows are dehorned.	6	6	2	1	1	3	1|2|3|4|5|6	Using a hot iron to stop the horn from developing is a good management system	The cows are kept in pen	7	4	2	2	1	3|1|2|4|5	Open grazing can expose the cows to health dangers	6	5	6	5	6	5	6	5	5	6	6	6
	795	us	602	1	They deal with excessive cows by selling them	2	1	6	3	3	4|3|1|2|5	I believe that keeping calves with their mothers promotes growth									Keep them seperated	6	4	6	2	2	3	1|2|3|4|5|6	The ways are very unique and current with the times	In a pasture to graze resulting in healthier animals	5	6	7	1	2	1|4|3|5|2	I believe in the natural way of grazing	6	6	5	5	4	5	6	5	6	5	6	6
	796	us	154	1									Farmers usually force feeds adult cows. Then mass pregnant them and then mass birth. At least I think.	4	4	4	4	4	2|3|4|5|1	I do not have many opinions on either side. And I am not bias.	Farmers force feed the cows. Then they force them to produce milk.	4	4	4	4	4	4	1|2|3|4|5|6	I am not bias. I agree to both sides.
	797	us	548	1	i think that they just kill them to be hoenst im not sure at all	6	4	6	6	3	5|3|2|4|1	i dont know what to think about this its really weird									nothing inn this speaks on cows im not interestd in that	1	5	7	3	3	3	1|2|3|4|5|6	nothing really makes sense as of right now	this is something that i dont understand im not too happy about this actually	7	7	7	3	4	3|5|2|1|4	i dont think thats a good idea to me	5	5	5	5	3	6	6	5	2	5	5	6
	798	us	806	1	I would say they are probably sent to slaughter for meat and hides. Males could be used for breeding but most would probably go to meat processing plants.	6	6	6	1	1	4|2|3|1|5	I am getting pretty tired of certain groups of people out there trying to decide for me what i should eat or drink. It's my business and my business only. If they don't like it, fine. But leave those of us who want to drink milk or eat meat alone. I don't want plant based milk or plant based meat. Tastes like shit in my opinion or what i could imagine shit tastes like. Mind your own business.									they poll them or remove the horns. Most nowadays use breeds that have been bred without horns.	6	7	6	1	1	3	1|2|3|4|5|6	like i said, most experienced dairy farmers have gone to breeds that have been bred without horns. don't see a problem with that. And I'm still not eating or drinking plant based crap.	Since i see a lot of cows in pastures I would assume they are kept in pasture	4	7	7	1	1	2|3|4|5|1	I don't much care where farmers keep their cows. If they're inside, they're out of the heat of summer, the cold of winter, the rain, the snow, aggravating horse flies, and rolling around in the mud and their own shit. If they're outside and happy, leave it alone. That's the farmer's business, not some snowflake liberal who feels sorry for the cow.	5	5	5	5	4	6	5	5	4	5	6	6
	799	us	210	1									i have no idea to be honest	6	3	5	4	6	1|3|4|2|5	i like them the most	im not sure to be honest	6	5	4	3	6	3	1|2|3|4|5|6	nothng at all to be honest	they are kept in a pasture so they can get to the field	5	6	4	5	3	2|4|3|1|5	not sure to be honest	4	3	2	3	5	5	4	4	5	4	5	4
	800	us	395	1									Keep a few and sell off the rest as income for the year	1	3	4	2	2	4|5|2|1|3	I need both sides to know more about this but on the surface it seems cruel	They dehorn them I think when they are young	4	3	3	2	4	3	1|2|3|4|5|6	I need more info from both sides to have a stronger opinion on this	Most let them in pastures during the day and in the barn at night, at least small local farms do...corporate ones Iâ€™m not sure	2	4	4	3	1	4|2|3|5|1	I think more natural solutions are better...grazing is more open and natural	4	6	5	5	5	5	5	5	4	6	4	6
	801	us	134	1																	I donâ€™t know	5	6	7	4	5	5	1|2|3|4|5|6	Na
	802	us	1045	1	some are slaughtered to produce beef some are moved to farms some are sold	1	7	7	1	1	2|3|1|5|4	it is known that diary milk is the best milk									Their horns are cut off	7	7	4	1	1	3	1|2|3|4|5|6	Diary milk is the best ,the horns too are dangerous to oir cows	They keep them in different barns	7	7	7	7	1	2|3|1|4|5	Diary milk is the best milk	6	6	6	6	6	6	6	6	6	6	6	6
	803	us	943	1	They're most likely euthanized. It's likely that dairy cattle are not suitable to become beef cattle. Male cows do not produce milk, so they're superfluous in a dairy setting.	7	7	7	1	1	2|1|3|4|5	Choices 2 & 3 are reasonable and natural. Choice 1 is practical and efficient but probably not popular with the "natural" crowd. Choices 4 & 5 about as artificial as #1, and MAY be popular with the "natural" crowd, but the resulting product is far from enjoyable as far as I've experienced.									the cows are probably dehorned. like people who declaw cats to protect their furniture, this is unpopular with the "natural" crowd, but it's efficient.	7	2	7	1	1	3	1|2|3|4|5|6	1st choice has been the norm for decades. 2nd choice is probably more expensive and unnatural. Choice 3 is also probably more expensive, but would satisfy the animal rights people except at the extreme they'd contend that dairy operations themselves are "wrong". Choices 4 & 5 produce stuff I don't want to drink.	Farmers use both approaches.	7	7	7	1	1	3|1|4|2|5	While animal rights people would have a preference, I don't care how cows are fed. The 4th choice may be a good compromise, but it'd probably raise costs. I don't wnt the product of choices 3 & 5.	5	4	4	5	4	5	5	4	4	4	6	1
0	804	us	3486	1									I have no idea	5	3	3	5	2	2|1|3|5|4	No idea	No idea	2	5	3	2	3	3	1|2|3|4|5|6	None	No idea in subject	3	3	3	3	3	1|3|4|5|2	No idea	3	4	4	3	3	2	2	3	3	4	2	3
	805	us	500	1	They are sent to the slaughter house.	1	7	3	7	3	4|5|1|2|3	It is brutal to send calves to the slaughter house									The farmers feed, clean, and take care of the cows. They build a good rapport with them.	1	7	7	4	3	3	1|2|3|4|5|6	It is a horrific idea to burn a living creature.	They are locked in barns at night. They graze outside during the day.	2	7	7	4	2	3|2|1|4|5	Cows need to be allowed outside for Bette health.	6	6	6	6	6	6	6	6	1	6	6	6
	806	us	463	1									These calves are treated terribly! and their mothers call for them and are in distress. I hate this process! Also they kill calves for veal.	1	4	7	7	6	3|1|5|4|2	There are more humane options than are being done to help these animals and people to live a better humane life.	I am becoming more aware of how these cows are treated and how the babies are taken away from the mothers and the horrible life they lead being confined and pushed around violently. This is the reason I now drink very little dairy.	1	1	4	7	6	3	1|2|3|4|5|6	Once again mentioned previously, I see no reason why we can use plant based dairy.	I know most cows are kept confined or inside a building and never see the light of day. In order for me to drink dairy, I want to know these animals are allowed to feed in a pasture and enjoy a life.	1	4	7	6	6	1|2|4|3|5	Cowless milk is perfectly fine with me along with milk and cheeses if the animals are treated humanely.	5	4	6	4	6	4	6	5	2	6	6	3
	807	us	1972	1	The extra cows, male or female are usually either sold privately to the public or taken to the local meat auction to be sold by weight and health for meat or other farmers. Some go to by Bulls or a Sal to use to mate or to produce milk or personal meat.	6	1	6	2	2	1|3|2|4|5	We as humans need milk and meat. We have cows for that reason. But I really do t like that it seem necessary to put genetically modified hormone into cows. I think it is just a greedy way to produce more to make more money, all the while putting those chemicals in to the populations. I think we, as humans, have enough of that from other foods that we consume. Which is slowly poisoning us all. And…									Dairy cows that have horns are kept in pastures with cow with out horns. But when needed to milk they are kept separate from the other cows and maybe need to be put in a head locking block to keep the cow and farmers safe from harm or injury.	7	2	7	2	2	3	1|2|3|4|5|6	I do not have a problem with farmers needing to burn the tissue around the horns to stop the growth. Nor with branding of a cow. But, genetically changing and modifying DNA of any animal is not necessary and could cause u wanted outcomes weather affecting the milk or possibly the meat. Or other genetic malformations.	Farmers normally keep their cows out in pastures and in large long barns where they also are given grain or corn or hay and when ready to milk they bring the cows into a milking house and provide hay or grain to keep them busy while they have their utters suctioned by tubes that suck the milk out into large milk canisters. Then they put the cows back into the pasture.	4	7	7	1	1	2|3|4|1|5	I believe cows are happier and produce better milk when in pastures and in barns. I believe that natural milk is healthier then genetically produced milk product. But I also support milk made from nuts, plants and seeds for those that are allergic or intolerant to cows milk.	4	6	5	4	5	6	6	5	6	6	6	6
	808	us	268	1									I am not sure.	4	4	4	4	4	1|2|5|3|4	I don't have an opinion on this.	I am not sure.	4	4	4	4	4	3	1|2|3|4|5|6	I don't have an opinion on this.	I am not sure.	7	1	1	1	1	3|5|2|1|4	I feel that is the safest method.	4	6	6	6	6	6	6	6	6	6	6	6
	809	us	1451	1	no	3	1	5	1	1	3|4|2|1|5	don't like calves being killed									Cut & file the horns	2	2	7	5	1	3	1|2|3|4|5|6	Like seeing cattle ranches	pastures	6	4	7	1	1	5|3|2|4|1	like seeing cows enjoy outdoors	6	6	6	6	6	6	5	6	6	6	6	3
	810	us	336	1									calves are produced at a larger rate than stated in the above example	2	2	3	2	2	4|3|5|2|1	i think calfs should be kept with the mother until an appropirate time	they shave the horns down	1	1	5	3	2	3	1|2|3|4|5|6	I think if we can use cows to get milk we can do so only if it is done in an ethcial manner	they are normally kept outside in pasture	3	4	6	2	2	5|3|2|1|4	again we can use cows for milk but also provide a good quality of life for the cows	6	5	6	5	5	6	5	6	4	4	6	3
	811	us	188	1	They usually are sold to be turned into need to eat	7	1	6	1	1	1|4|2|5|3	You are not going to take away the beef market because it is so important for so many peoples live s									Beef is here to say	7	1	1	1	1	3	1|2|3|4|5|6	Beef is here to stay	They are sold for beef and that is how it always will be	5	1	6	1	1	3|1|4|2|5	Beef is here to stay	4	5	3	4	5	5	5	4	6	5	5	6
	812	us	102	1	I like this one	3	6	2	4	3	2|1|4|3|5	This one is good									This one is really good for me	5	4	3	4	6	3	1|2|3|4|5|6	This one is good for me	I really like this one	4	4	4	6	7	3|4|2|5|1	This one is good for me	6	6	6	5	4	4	4	3	5	4	4	2
	813	us	596	1	Excess cattle are taken to auction.	5	1	5	1	1	3|4|5|2|1	Farmers keep what they can and sell the rest.									If necessary the cows are dehorned	7	1	4	1	1	3	1|2|3|4|5|6	The hot iron method works; however, I would have no opposition for leaving the horns and finding other methods to manage risk.	I've seen both. Dairy cows in pasture and in pens.	4	1	4	1	1	5|3|2|1|4	Farming has been done for centuries. Though technology is great and "cowless" options are fine for some, dairy farming should continue to be controlled by the farmer.	3	4	6	4	4	6	6	6	6	5	6	5
	814	us	47	1									Stuff and things because reasons	7	5	6	5	6	1|2|3|4|5	Stuff and things because reasons are not enough	Stuff and things because reasons	6	5	6	6	5	6	1|2|3|4|5|6	Stuff and things because reasons
	815	us	900	1									Calves are born in late fall and winter. They stay with their mama cow until the gain enough weight and are weaned from mother. The calves are separated by steers and calves, males and females. When weight is high enough they are sold to a feed lot or a meat market where they are put to death to provide meat for the consumer.	6	6	7	4	2	2|1|4|5|3	Well, there are 2 kinds of cows. Beef and dairy cows require different things. All I can say is the farmer is getting the short stick!!! Dairy farms work 7 days all year long and milk twice a day. Morning and evening for 365 days a year. They deserve a raise. I pay 4.99 for milk and do not gripe because I know how hard they work and what they give up to provide milk for consumers.	Longhorns have horns and you will be smart around them. Most de horn the cows when they are young.	7	7	7	1	1	3	1|2|3|4|5|6	I see nothing wrong with dehorn of a cow. It is safe and the cow may get better care since longhorns do not cause an issue.	Dairy cows around me are on a pasture and come to the barn to be milked.	1	1	7	4	1	1|2|4|3|5	I hate Americans donâ€™t know where their food comes from. I hate modified crap, and no cow should be stuck in a barn all the time. You would not like it either.	4	4	4	4	3	4	4	3	6	4	3	6
	816	us	184	1	hfjweuhf efhwiehfiw efhwhoiwhihwi whdoiwhiqwhi wfhiowhfoiwhfiwhiod fhiwhfiwhihwqi qwhfiwhihwihfiwf fhiwhfiowhefihwei wehfiwhfiwhifhwif whfiwh fiwfiu hwui fiu wfiuwehf	4	6	5	3	7	5|2|3|1|4	hkwehfiuawehf hfwehfiwhefiouw ewehfiwheifhwe oifhweohfoi wefwehfo weifhoi wehfoiwehofh weoihfio wehfi wef how ie foiweh fo wehoifhwo hfw hf whfhwhfweh fwe hf heihfi erhiu erh									gjhgj hhi hhihihkgguyhkllhkhi hi hlhl h kg hlh.ik hlhlhlhlj hl hlh l h lihli	7	6	5	4	3	3	1|2|3|4|5|6	ksdfsdf efhoiwehfief ewhfuiwehfiuwe ewfh w3ryiw3rh 3riwu3 3d i3di3d8i 3idg 3id g3igd i3 gi3g di3 gdi3gidgq3ig iq3 g di wdg igdiqgdiqwgd igqwu dgqiuwg diuqw gdgqwi gd	hushfiuhwe fehfoiwehfoihewoifhweoi fwehfoiwehfihweiofhweofiwenfefhwohfiwhfowe wdw fwih fiw hfiw hfi gwiufg wiu fgiuwgfiuwgfiu qwgfiu qgwe	3	4	5	6	7	5|4|3|2|1	hfihwliuflhier hefiheriheuhfier fehfiehfiwehf owehfiwehifuhweiufhwuiefhiue fewguwegfugewufgw eufuwgefu gweufg ewugfuw gw gweufg wuig fuwgfiu	5	6	2	1	4	4	3	3	2	5	3	5
	817	us	292	1																	this is the natural thing. farmer could not able to do anything about it.	5	6	7	6	5	6	1|2|3|4|5|6	nothing	they take care of their cows. they eat them their healthy food and then they that is cow produces milk.	4	7	5	7	6	1|3|5|4|2	i have as such nothing to say.
	818	us	327	1									They keep them at the farm. And butcher them when their time has come.	3	7	6	2	2	2|5|1|4|3	I'm trying to be as humane as possible toward the cows while taking the farmer's considerations into account.	They remove the horns	1	6	5	2	2	3	1|2|3|4|5|6	I tried to balance concern for the safety of the cow with the needs of the farmers.	They are usually kept inside a barn and fed harvested grains	3	6	6	2	2	3|4|1|2|5	I tried to balance a humane approach toward the cows with consideration for the needs of the farmers.	4	4	5	4	5	5	3	2	2	5	6	5
	819	us	314	1	Cull them.	1	1	4	4	4	5|1|4|2|3	Life feeds on life.									Dehorn.	1	1	1	4	4	3	1|2|3|4|5|6	I would have to taste the alternative "milk".	In factory stalls.	4	7	7	4	4	1|5|2|4|3	As natural as possible	6	6	6	6	6	6	6	6	1	6	6	6
	820	us	444	1	They are used for veal or beef production.	4	7	4	1	7	3|4|1|5|2	It is hard to find a solution that is both humane and practical									The horns are sawed off	1	7	7	4	7	3	1|2|3|4|5|6	Again, it is difficult to find soultons that are both humane, and practical.	Dairy cows are kept in stalls, inside.	4	7	6	4	7	5|2|3|1|4	It seems an easy solution to let cows graze outside, but many dairy farms do not have pastures where they feed the cows	6	6	6	6	6	6	6	1	1	6	5	1
	821	us	733	1	Sell them for meat	1	1	7	7	7	3|1|4|2|5	I use plant based meat and I like them									Cutting the horns off	7	1	7	7	7	3	1|2|3|4|5|6	Plant based meat products are sustainable and beneficial to the environment	Most I have seen were in pastures where they can roam freely and graze	1	7	7	7	7	4|3|2|1|5	Plant based meat products are better for the environment and are sustainable	6	6	6	6	6	6	6	6	1	6	6	6
	822	us	43	1									Poo	4	4	1	6	3	4|5|2|3|1	Poo	Pioneer j.g Fay has been the hell out and the world	4	3	4	4	4	5	1|2|3|4|5|6	Reek and my friends and my family have
	823	us	596	1	Turn em' into food?	6	6	6	3	6	1|4|5|3|2	I enjoy meat and I like science.									I have no knowledge about how farmers deal with this issue.	4	6	4	4	6	3	1|2|3|4|5|6	I like the idea of using advanced science to make things better.	The impression I have is that most farmers keep them in a barn.	5	3	4	3	6	1|3|5|2|4	As before, I like the idea of using advanced scientific knowledge to make things better. The rest of this I'm pretty meh on.	5	3	2	5	2	5	5	1	1	5	2	2
	824	us	144	1									Milk does a body good so it is very important to keep the cow happy	5	7	5	4	6	1|3|5|2|4	n/a	n/a	3	4	5	5	5	6	1|2|3|4|5|6	n/a
	825	us	459	1	Sell to butcher	6	1	7	1	1	3|4|2|1|5	I like real milk and real beef									Cut them off	2	1	6	1	1	3	1|2|3|4|5|6	Humane treatment is necessary	Pasture	4	7	7	1	1	3|2|5|4|1	It's good for cows to exercise and graze	6	3	5	5	5	6	5	5	5	6	6	5
	826	us	1081	1									Good Farmers allow the cows and calfs to be in the pasture/field and eat natural grass. Bad Farmers sock all the cows and calf in a warehouse and feed them crap and they become unhealthy and they milk them and we are drinking poisoned milk.	1	1	7	7	5	4|1|2|5|3	It is wrong that cows are raised in manufactured warehouses. That cost the farmers more money to build and keep these warehouses able to run under the FDA. More affordable to just let the cows and calfs grow up and eat the grass in the fields. The consumer would be able to afford natural milk.	I do not know	3	1	7	5	5	3	1|2|3|4|5|6	Whatever farmers did hundreds of years ago should still stand today as the Golden Rule.	50% of farmers are going the right thing and raising their cows on the pasture. The other 505 of farmers are wasting loads of money raising their cows in warehouse stalls and paying to feed them poison.	2	4	7	4	4	1|2|3|4|5	The best milk comes from farmers who simply let their cows grow up in the pasture. People who don't know how to run a farm lock the cows up in stalls and poison them.	6	6	6	6	6	6	6	6	6	6	6	3
	827	us	1013	1									Raise them as additional dairy cows	4	4	4	4	4	5|2|3|4|1	Farmers aren't raising a cow family, they are running a dairy farm. No one wants those calves to survive more than those farmers, they know what's best.	I am not aware of these situations.	4	4	4	4	4	3	1|2|3|4|5|6	Farmers have figured out what works best for their business after decades of experience.	I believe most dairy cows are kept in barns and fed that way. Due to the need for mass production they need to be accessible for milking.	4	4	4	4	4	4|2|5|3|1	Farmers know what is best for their business. They should not be told how to run their business based on peoples' preferences.	5	5	5	5	5	5	5	1	1	6	5	6
	828	us	534	1									they would raise them or more likely sell them off as cattle or meat	1	4	4	4	5	4|3|2|5|1	using plant based products instead of life production and stress inducing procedures make for a better product	dehorn the cows	2	4	5	4	4	3	1|2|3|4|5|6	horns are an easy issue to address; brutalizing an animal will stress out and therefore will produce bad quality. happy cows come from california	normally in a barn	2	7	7	4	4	4|2|1|5|3	stress free cows are happy cows and happy cows produce better	4	2	6	2	5	4	4	5	1	2	6	1
	829	us	427	1	They sell them	1	2	1	6	1	3|4|2|1|5	Selling the calves for slaughter is sad									Tie them up or feed them to keep distracted and easier to get to the milk without them	2	1	2	4	4	3	1|2|3|4|5|6	Some of this is actually good becasue cow milk isnâ€™t all good for human health	Kept inside barn and fed harvested grass	6	5	6	7	4	1|2|3|5|4	Some of this is bad and good	5	5	5	5	5	5	3	5	3	5	5	5
	830	us	1957	1									Farmers usually take the calves away from the mothers after birth if no complications happen they put them in a calf hutch for safety. They then immediately milk the mother and get milk for the baby calf. The male calves can't produce milk when they grow up so they are little to no value. They are then slaughtered and sold as meat. Millions are sold for beef and hundreds are sold for veal.	7	7	7	1	1	1|5|2|3|4	I think farmers should separate the calves from the mothers not only for the calves safety but so the mother can rest. Cowless milk derived from yeast sounds like a terrible idea. I support farmers treating the cow with genetically modified growth hormones so she can produce milk longer on her own. The body needs rest before toting another baby or complications can happen. They should keep the co…	They remove them. They have a veterinarian or a professional do a procedure called "Dehorning".	7	4	1	1	1	3	1|2|3|4|5|6	I support Farmers using an hot iron for the prevention of horn growth because it has always been done and it doesn't injure the cows. I don't support genetically modified cows because deformities or complications could be a result. Farmers shouldn't leave horns intact because its always gonna be dangerous even if they change the way they do things to prevent incidents. Plant based milk can never …	I lived by a few farms when I was younger. It depends on the weather and the seasons. But if its nice out the cows are usually kept on the pasture. If not warm in the barn where it's warm.	7	4	7	1	1	2|5|3|1|4	The computerized gate to allow cows to choose when to be in or out is partly a good idea for when farmers are busy but I feel like what if the gate where to malfunction. It could hurt a cow or be left open. I don't get the idea of cowless milk, it sounds gross and unnatural. Farmers should let the cows grow so they can walk around and get fresh air when warm. But when cold I support them keeping …	6	6	6	6	6	1	6	6	1	6	6	1
	831	us	239	1									He probably breeds different cattle to keep the milk produced	1	2	2	2	2	1|3|2|5|4	I. Ever even knew that's what happened	They cut the horns off	2	2	2	2	2	2	1|2|3|4|5|6	That's so cruel omg
	832	us	1683	1									I don't know being born and raised in the city	1	1	6	4	7	3|4|2|1|5	Plant based dairy is more sustainable	I don't know cut horns off	1	4	6	4	4	3	1|2|3|4|5|6	Plant based is easily made	I think in pastures	7	7	7	7	1	1|3|2|5|4	Plant based milk is much easier to manage then cows	5	5	5	5	1	2	1	3	4	5	6	6
	833	us	1912	1									let mother cow take care of the calf until it's a couple of months old.. then they separate mother and calf	2	1	7	1	2	4|3|1|2|5	I don't think â°genetically modified growth hormones should be used. Using this isn't natural. Nature dictates how much milk the cow will produce.	I believe they would remove the horns. Or let nature take it's common. Or farmers between watch what they're doing	1	1	7	1	1	7	1|2|3|4|5|6	Using objects to burn off the horns â°are cruel. They should leave them alone. Maybe something can be put on the horns so they can't injure a0nyone	I would say kept in the pasture. Keeping them in the pasture allows them to eat grass, get exercise and socialize	2	7	7	1	1	4|5|3|2|1	I don't believe in genetically altering milk. Milk should come from a cow that is left to graze in the pasture. I do like the idea of letting them come in the out on their own .
	834	us	330	1									i have no idea how this is done.	1	1	4	1	1	1|5|3|2|4	i don't believe in inhumane pratices	i have no idea	2	1	4	1	1	3	1|2|3|4|5|6	i don't believe in harming cows	i have no idea	4	3	4	1	1	4|2|5|1|3	i think that is the best for the cows	4	4	4	4	4	4	4	4	4	4	6	3
	835	us	552	1	they sell them at auctions to other farmers	4	7	6	1	1	2|5|4|3|1	Letting the cow and calf stay together as normally would happen would be the most humane way of doing things									Most likely the horns are removed to be safer for everyone and to prevent and future harm from them	2	7	5	1	1	3	1|2|3|4|5|6	I prefer cows milk but want the cows to live as well as possible and with as little harm to them as can be managed	I would hope that the cows are allowed to roam free but I would think that a lot of farmers keep them inside a barn because it is a lot easier for them	2	6	7	1	1	5|3|2|1|4	I prefer my milk to come from cows but I would like to see the cows to be able to roam and graze naturally as they want to do, that way we still get the milk but the cow gets abetter quality of life as well	5	6	5	5	5	5	2	3	1	6	5	2
	836	us	1097	1									I have no clue and I'm afraid. :(	2	3	5	6	6	4|3|5|1|2	Calfs are abused physically and mentally.	They remove the horns.	2	3	5	6	6	3	1|2|3|4|5|6	This is abuse towards animals.	In a barn, with hay?	5	5	7	6	6	4|1|2|3|5	Animals should not be mistreated.	5	4	5	4	5	5	4	5	3	6	6	5
	837	us	613	1	They sell them as real. Maybe make pet food out of them.	4	1	7	6	1	1|2|4|3|5	I dont like anything genetically modified. Let the cows live but I do like real and beef									I would assume they cut the horns off. Maybe they put them in separate cages so they cant harm each other. That's all I got	2	2	7	7	2	3	1|2|3|4|5|6	I'm all for plant based milk and not hurting the cows	They keep them in barns and feed them harvested grass	1	3	7	5	2	4|3|1|5|2	I like the idea of cows being able to graze	5	5	4	5	3	4	5	5	4	6	6	1
	838	us	648	1	They take care of them elsewhere	2	6	7	5	5	3|5|2|1|4	I think killing the calves prematurely doesn't make sense. They should be weaned and taken care of to grow									By tieing down the cow that is being milked in order not to injure anyone during the process	1	2	6	3	2	3	1|2|3|4|5|6	I think disallowing them from growing horns doesn't make sense. We should learn to manage them instead	Both methods described above	7	1	3	1	2	4|1|2|5|3	They should be kept in barns and fed	6	6	5	6	5	5	6	6	5	6	5	6
	839	us	817	1	Iâ€™m not exactly sure how farmers deal with excess cows but I know that they usually milk the cows after the birth process	2	4	4	3	2	3|2|5|4|1	Cows shall be continued to be milked.									I donâ€™t know how I donâ€™t know but I had no idea that cows have horns.	2	4	3	2	2	3	1|2|3|4|5|6	Burning the cows horns shouldnâ€™t be a requirement especially if thereâ€™s not a real reason for doing it.	They usually keep them in separate pins or gates.	5	6	4	2	2	3|1|4|5|2	Cows should be given the decision on outdoor or indoor.	4	2	2	2	2	2	3	2	2	4	6	6
0	840	us	224	1									How are you and the family doing well on the dust like i didn't prepared enough but lo thus saith thy love for you and the family doing well on the dust like i didn't prepared enough but lo	7	7	2	7	6	2|1|5|4|3	I am a dream chaser Self dependant and I am able to catch fun and I am able to catch fun and I am able to catch fun and I am able to catch	You can are ðŸ¥« by with your a good brand and a man ðŸ‘¨ who can make you reconnect know you that the best bro can out	6	7	6	6	7	5	1|2|3|4|5|6	How do you know a me to be do I that is a Goal for ðŸ¥… or for a better person and to living expensively in a way I could have made you want to	How are you and the family doing well on the dust like i didn't prepared enough but lo thus saith thy love for you and the family doing well on	6	7	6	6	6	2|3|4|1|5	You can forecast the weather to make it happen for a few days and 7 days in this New Year and then you will comprehend why
	841	us	890	1	When there is excess calves . Farmers sell them	7	6	7	7	7	5|3|4|1|2	Farmers should sell of they have excess calves									I think some farmers deal with this by cutting their horns at birth	7	7	4	7	7	3	1|2|3|4|5|6	I think I grately support the idea of farmers usineiron to burn the tissue around the horn bud	The farmers keep the cow by placing the cow in a safe place that is free from where they can get diseases and by feeding the cow .	7	7	7	7	4	5|2|4|3|1	I would midley support farmers to stop keeping cows, and instead produce cowless milk using genetically modified yeast to make a milk protein	5	6	6	6	5	6	6	5	6	5	6	6
	842	us	1761	1	they probably sell them to the livestock market for food	1	1	7	4	1	4|3|1|2|5	the farmers should let nature take care of itself									they should do nothing to the cows	1	1	1	1	1	1	1|2|3|4|5|6	keep the cows in their natural habibit	they would let them graze in the fields	1	1	7	1	1	3|5|2|4|1	let the cows be in their regular habitat in the field
	843	us	263	1	How do you I have been responsible for all the money ðŸ’µ and you too are a valued one 1âƒ£ of a company and what do	6	6	7	4	6	5|1|2|3|4	You can can ðŸ¥« the family ðŸ‘ª for a man to raise or lose the opportunity to be a Victor you need for your health and family ðŸ‘ª to									How are you doing now and how are you doing now and how are you are you doing now and how are you doing now and how are you	7	7	5	6	5	5	1|2|3|4|5|6	You are mouthed and I am not here to say what the did is good but if truly that was what happened to me and I did like 16 surveys completed by the	How are you doing now and how are how how are how how are how are you doing now and how are you doing now and how are you doing	6	6	7	6	6	4|5|1|2|3	How 8 are you and the family doing well on the dust like i didn't prepared enough but lo thus saith thy love for the Money you know i was the one who gave you
	844	us	762	1									They kill the calves!!!	4	1	4	4	1	5|2|1|3|4	Necessary evil for one. Alternatives are acceptable	Blunt the tips	5	1	4	4	1	3	1|2|3|4|5|6	Necessary evil with the way horns are being treated	On pasture	4	5	4	4	1	3|1|4|2|5	Give cows choices sounds good	5	3	3	4	5	5	3	2	2	5	6	6
	845	us	393	1	Excess calves are probably sold to the meat packing industry for extra income.	7	1	2	3	2	5|1|3|4|2	Hopefully they use sustainable methods.									Horns are shorn off	4	6	6	2	2	3	1|2|3|4|5|6	I hope this is done humanely	Cows should be kept in fields for health and growth	2	6	7	2	2	1|3|5|2|4	Domesticated animals should be kept in their most comforable/outside environments	5	6	5	5	5	5	5	5	5	6	6	5
	846	us	743	1									I really don't know. I think that they maybe keep them in a separate barn for a while and feed them with milk products	6	7	7	1	1	3|4|2|5|1	I love the idea of separation for some time	I think by cutting off the adult cows horns that will keep em safe	4	4	6	2	2	3	1|2|3|4|5|6	I think using hot iron isn't that cool but finding another means to keep other cows safe i totally fone by me	Since cows can 't sweat, keeping them in a barn also means farmers can keep them comfortable during thesummer. Dairy barns use curtain ventilation, fans,andmisters to keep their cows cool; even on the hottest days. Most people would rather spend their days inside acool dairy barn instead of outside in the hot sun!	5	6	7	4	6	2|5|3|4|1	Well i strongly support that farmers allow their cows outside to graze naturally	4	6	5	6	6	5	5	2	6	6	6	6
	847	us	937	1	I would take a guess and say that they are either slaughtered or sold to other farms to produce meat. I am not too sure on this but this would be my best guess.	1	1	4	7	7	5|3|1|2|4	I think that calves should be kept with their mother until they are safe and secure to be on their own. I also do not support the slaughtering of baby calves because they could still grow up and be happy. Genetically modifying cows with modified growth hormone is inhumane and just plain wrong.									The best way to deal with this issue would be to put some type of protective layer over the horns. This way they will not be able to injure anybody or anything.	1	1	7	7	7	3	1|2|3|4|5|6	If a cow has it's horns burned off that is not natural and seems inhumane to me. I highly support finding more safe and humane ways of reducing the possibility an accident happening. Genetically modifying cows so that they have no horns when they are born is just plain wrong.	Dairy farmers usually keep their cows on the pasture as it is technically the most natural. It gives the cows a chance to be outside and be comfortable. If a cow is comfortable it will produce more milk and be a happier cow.	1	7	7	7	7	2|4|5|1|3	I personally believe that cows should be kept outside where they are able to graze. This is healthier for a cow and more humane. Keeping cows in a small cooped up area is just inhumane.	6	6	6	6	6	6	6	6	1	6	6	6
	848	us	55	1																	bdjsbs dbdbdb dkdkd dudhbs sjsjsbs sksnd dkdbd sksjsvsbsjs dbdbdbd sksbsb dkdnd dkdbd dkd d sjsvdbdk ddmd	6	7	4	6	3	6	1|2|3|4|5|6	bdbd xnxnx dnd dnd dndd dnd dnd dndkd dmd dÃ­a dnd dbd
	849	us	252	1	You can can ðŸ¥« it on ðŸ”¥ or a new week today or tomorrow and I will like to ask you this question as soon as possible if	6	7	6	6	6	2|1|3|5|4	How are you and the family doing well on the dust like i didn't prepared enough but lo thus saith thy love for the Money you know i was the one who gave you									I am am not sure if you are aware of this but I am able to catch fun and I and I am able to catch fun and I am able to catch fun and I am able	7	7	1	1	1	3	1|2|3|4|5|6	I am a dream chaser Self dependant and I am able to catch fun and I am able to catch fun and I am able to catch fun and I am able to catch fun and I am able to catch fun	How are do I know if you are always not a mistake or is there anything you do to make me want you to join them for the	5	6	6	6	5	3|2|1|4|5	781132345856298 I am not sure if I am able or able access this but it has not been betrayed yet so it	5	5	5	5	5	5	5	4	5	6	5	6
	850	us	300	1									grow them so they produce more milk	4	4	4	4	4	4|5|2|3|1	no preference to whatever methods	not sure	4	4	4	4	4	3	1|2|3|4|5|6	no preference	not sure	4	4	4	4	4	3|2|1|5|4	no preference	3	3	3	3	3	3	2	3	3	3	3	3
	851	us	1556	1									The same as the other cows. I am not sure.	2	1	6	1	1	5|3|1|4|2	Nature should be allowed to behave and grow and God intended. Using hormones and vitamins would more than likely cause harm to human consumption.	They have the cows in stalls that keep them in place. This would probable help the workers not get hurt by horns.	3	1	4	1	1	3	1|2|3|4|5|6	I am tired of the whole green new deal and climate change crap. There are always more alternatives or newer ways to improve than just completely changing the industries.	I believe that most use some sort of feed that has hormones and vitamins. I would be more open to natural grazing/feed.	3	3	5	1	1	3|5|2|1|4	It seems only natural and better to have grass fed cows.	3	5	5	4	4	4	5	4	5	4	2	5
	852	us	107	1									To produce this milk, dairy cows must give birth to a calf approximately once a year. To the best of your knowledge, how do farmers	5	5	5	5	7	5|4|2|3|1	To produce this milk, dairy cows must give birth to a calf approximately once a year. To the best of your knowledge, how do farmers	To produce this milk, dairy cows must give birth to a calf approximately once a year. To the best of your knowledge, how do farmers	6	6	5	5	5	5	1|2|3|4|5|6	To produce this milk, dairy cows must give birth to a calf approximately once a year. To the best of your knowledge, how do farmers
	853	us	1427	1	There are two main reasons why a calf is taken away from its mother shortly after birth. The quick removal reduces the weaning anxiety at a later age and speeds up the calf's independent eating	5	4	6	6	5	2|3|1|4|5	The farmers to the best to keep their cows healthy. so i think work hard to keep us providing milk									i do not have any idea about it	6	5	6	5	4	3	1|2|3|4|5|6	i almost support all the things farmers have to do to provide milk	i do not have any idea about it	6	6	7	5	5	1|4|2|5|3	i support all the things the farmer have to do for providing us milk	5	4	4	3	6	5	4	4	5	5	4	6
	854	us	905	1	They probably let them grow up and them kill them so we can have meat. They are isolated and fed a lot so they have a lot of meat on them.	3	3	3	2	2	5|2|4|3|1	It is wrong to mess with nature so much and create such genetically modified things. And extra cows shouldnâ€™t be killed instead if you donâ€™t want them let them live freely.									They remove the horns. Another way is to isolate themselves and the other cows. They can let each cow have an area special for them.	2	2	6	3	3	3	1|2|3|4|5|6	Cows should not have there horns burned off. Cows produce milk and that is what I would drink but I do not like drinking such processed stuff.	They keep them on a large farm. They roam around kept safe and drin. They eat as much grass as they need.	2	6	5	3	3	1|5|3|2|4	I donâ€™t think itâ€™s right that people keep animals locked up in close corners. Such as humans cows should be allowed to walk where they please. Keeping them stuck in a little barn is no way to treat an animal.	2	5	3	3	1	4	4	2	6	5	5	1
	855	us	83	1																	I handle them in very well process.	7	6	5	5	5	6	1|2|3|4|5|6	very good survey,i love it
	856	us	382	1									they get ensimanatewd	1	1	7	1	1	4|2|5|3|1	it is what	i love cows milk	1	1	7	1	1	3	1|2|3|4|5|6	im not a ass	in a pasture	1	7	7	1	1	1|2|5|4|3	cause they should	6	6	6	6	6	6	6	6	6	6	6	6
	857	us	756	1	Iâ€™m going to keep on telling you I really donâ€™t know because Iâ€™m not a cow but I would have to guest that they will use the cow for something else	1	1	4	1	1	4|3|5|2|1	Like I said before I would prefer milk from cow									To tell you the truth I donâ€™t know because Iâ€™m not a farmer	2	4	6	4	3	3	1|2|3|4|5|6	Like I said I donâ€™t know I took my best guest	I guest they feed them harvest grass	3	1	3	1	4	5|4|2|1|3	I prefer to get milk from a cow that is more nutritious	5	4	6	6	6	6	6	6	6	5	6	5
	858	us	132	1																	They euthanize the cows	1	1	7	2	3	2	1|2|3|4|5|6	Cows are useful with milk	Feed them grass and get milk from them	4	5	5	3	1	4|5|3|2|1	Cows should have options
	859	us	1076	1									They are vaccinated they are then left to nurse with the cow or if the cow rejects it they are bottle fed. Once old enough they may be branded.they are fed with a mixer of grasses or ground grains. They are raised this way until they arecold enough to give milk. If it a bull it may be sold or used to breed or in some cases butchered. They are cleaned up after by spreading the manure as fertilizer…	4	2	6	1	1	3|4|2|1|5	Anyone idiotic enough to think farms should keep how are CV plain stupid. It would be an economic downfall for most upper midwest states God these liberals need to get a life	Dehorn them it's a safty thing	7	2	2	1	1	3	1|2|3|4|5|6	More loaded liberal question. Cows should and need to be dethroned it's good for them but you bleeding hearts cant seem to get it	Around here they are patstured	4	5	6	1	1	2|3|5|4|1	Most cows are pastured but I see this a liberal survey and you are leading your question to make it seem like the cows kept in a barbecue are bad. It is not bad these cows are treated as well or better than some people they are a way farms make there living and they are not going to hurt there income source god wake up	4	4	5	3	5	5	4	2	5	4	1	5
0	860	us	628	1									this is good	6	6	6	6	6	4|2|5|1|3	this is good	this is good	6	6	6	6	6	3	1|2|3|4|5|6	this is good	this is good	6	6	6	6	6	2|3|4|1|5	this is good	5	5	5	5	5	5	5	5	5	5	5	5
0	861	us	542	1									Marketed	4	3	4	3	3	1|4|2|5|3	Raised in farm district	Removal	4	4	4	3	3	3	1|2|3|4|5|6	Raised in farm environment	Both	4	4	4	3	3	2|3|5|1|4	Raised in farm district	4	4	4	4	4	4	4	4	4	5	4	5
	862	us	164	1	I think that they squirt out the milk from the bottom	2	2	3	5	3	4|1|5|2|3	I do not support the practice of slaughtering cows after birth because that is animal cruelty									They are ready	2	3	4	3	4	3	1|2|3|4|5|6	I think thatâ€™s this is animal cruelty and it should not be done on cows and it is very not good	They keep their cows by practicing animal crueltt and doing bad things to the cows	1	4	4	4	5	5|1|3|2|4	I agree with my statement above because I think the cows are	5	4	5	4	4	5	4	4	5	5	5	4
	863	us	433	1	They are sold off or better killed and sell their meat	4	4	4	4	4	2|5|4|1|3	Farmers do use hormones to hasten and elongate miliking periods of cows to suit the increasing population									They should cut them off when its has grown too much	5	4	5	4	4	3	1|2|3|4|5|6	Budding of horns are good for safety of the farmers	They should be left outside the farm instead of locked up	4	4	4	5	5	1|5|2|4|3	They cows should be allowed to go out sometimes in a week	3	4	3	5	4	3	4	4	4	3	4	2
0	864	us	342	1									Ya buddy just got to go see ya buddy thanks sweetie merry merry happy	5	4	5	2	3	1|5|3|2|4	Yo you guys ware I wanna was the way two of ya buddy I gotta was the night you got your	Like I said grow up and keep everything simple	2	3	5	4	2	3	1|2|3|4|5|6	Syhiutryyet. Ya buddy just got to go get wto it all over. I have a wlot next time you	They keep their cars cows in the barn they feed them good quality food and they milk him before they explode	7	4	7	3	1	5|1|3|4|2	Just keep cows in milk the same way itâ€™s been for 100 years why are you stupid people have to start screwing around with the world grow up people	4	4	3	4	3	4	4	3	4	4	4	2
[truncated: 143 more rows]
[truncated: 19 more columns]
